# Supplementary material for: A phase-separated CO2-fixing pyrenoid proteome determined by TurboID in Chlamydomonas reinhardtii
Source: Plant Cell. 2023 May 17;35(9):3260–79. doi: 10.1093/plcell/koad131 (PMC10473203; doi:10.1093/plcell/koad131)
Supplement: koad131_Supplementary_Data [file koad131_supplementary_data.zip]

Archive with 4 entries (4 files):
- tpc.22.01174_Author_Revisions_Checklist.pdf
- tpc.22.01174_Supplemental_Data_Sets_1XXX9.xlsx
- tpc.22.01174_Supplemental_Figures.pdf
- tpc22.01174Peer_Review_Report.pdf
