# Supplementary material for: A phase-separated CO2-fixing pyrenoid proteome determined by TurboID in Chlamydomonas reinhardtii
Source: Plant Cell. 2023 May 17;35(9):3260–79. doi: 10.1093/plcell/koad131 (PMC10473203; doi:10.1093/plcell/koad131)
Supplement: koad131_Supplementary_Data [file koad131_supplementary_data.zip › tpc.22.01174_Supplemental_Data_Sets_1XXX9.xlsx]

## Sheet: Supp Data 1 - Plasmids
Supplemental Data, Lau et al., (2023). TurboID to determine the pyrenoid proxiome. Plant Cell.
Supplemental Data Set S1. A list of all plasmids used and developed in this study.
Plasmid number	Name	Backbone	Level	E. coli antibiotic resistance	Chlamydomonas antibiotic resistance	Source	Part (1)	Part (2)	Part (3)	Part (4)	Part (5)	Part (6)	Plasmid Sequence
-	pCM0-016	-	0	Chloramphenicol	-	Crozet et al., 2018	-	-	-	-	-	-	NA
-	pCM0-017	-	0	Chloramphenicol	-	Crozet et al., 2018	-	-	-	-	-	-	NA
-	pCM0-073	-	0	Chloramphenicol	-	Crozet et al., 2018	-	-	-	-	-	-	NA
-	pCM0-074	-	0	Chloramphenicol	-	Crozet et al., 2018	-	-	-	-	-	-	NA
-	pCM0-100	-	0	Chloramphenicol	-	Crozet et al., 2018	-	-	-	-	-	-	NA
-	pCM0-108	-	0	Chloramphenicol	-	Crozet et al., 2018	-	-	-	-	-	-	NA
-	pCM0-114	-	0	Chloramphenicol	-	Crozet et al., 2018	-	-	-	-	-	-	NA
-	pCM0-094	-	0	Chloramphenicol	-	Crozet et al., 2018	-	-	-	-	-	-	NA
-	pCM0-115	-	0	Chloramphenicol	-	Crozet et al., 2018	-	-	-	-	-	-	NA
-	pAGM8031	-	-	Spectinomycin	-	Engler et al., 2014	-	-	-	-	-	-	NA
-	pICH47742	-	-	Ampicillin	-	Engler et al., 2014	-	-	-	-	-	-	NA
-	pICH47732	-	-	Ampicillin	-	Engler et al., 2014	-	-	-	-	-	-	NA
-	pUAP1	-	-	Chloramphenicol	-	Patron et al., 2015	-	-	-	-	-	-	NA
-	pICH50881	-	-	Ampicillin	-	Engler et al., 2014	-	-	-	-	-	-	NA
pLM1386	EPYC1-1	pTwist Amp High Copy	-1	ampicillin	-	This study	-	-	-	-	-	-	AGGCTAGGTGGAGGCTCAGTGATGATAAGTCTGCGATGGTGGATGCATGTGTCATGGTCATAGCTGTTTCCTGTGTGAAATTGTTATCCGCTCAGAGGGCACAATCCTATTCCGCGCTATCCGACAATCTCCAAGACATTAGGTGGAGTTCAGTTCGGCGTATGGCATATGTCGCTGGAAAGAACATGTGAGCAAAAGGCCAGCAAAAGGCCAGGAACCGTAAAAAGGCCGCGTTGCTGGCGTTTTTCCATAGGCTCCGCCCCCCTGACGAGCATCACAAAAATCGACGCTCAAGTCAGAGGTGGCGAAACCCGACAGGACTATAAAGATACCAGGCGTTTCCCCCTGGAAGCTCCCTCGTGCGCTCTCCTGTTCCGACCCTGCCGCTTACCGGATACC…
pLM1387	EPYC1-2	pTwist Amp High Copy	-1	ampicillin	-	This study	-	-	-	-	-	-	AGGCTAGGTGGAGGCTCAGTGATGATAAGTCTGCGATGGTGGATGCATGTGTCATGGTCATAGCTGTTTCCTGTGTGAAATTGTTATCCGCTCAGAGGGCACAATCCTATTCCGCGCTATCCGACAATCTCCAAGACATTAGGTGGAGTTCAGTTCGGCGTATGGCATATGTCGCTGGAAAGAACATGTGAGCAAAAGGCCAGCAAAAGGCCAGGAACCGTAAAAAGGCCGCGTTGCTGGCGTTTTTCCATAGGCTCCGCCCCCCTGACGAGCATCACAAAAATCGACGCTCAAGTCAGAGGTGGCGAAACCCGACAGGACTATAAAGATACCAGGCGTTTCCCCCTGGAAGCTCCCTCGTGCGCTCTCCTGTTCCGACCCTGCCGCTTACCGGATACC…
pLM1388	EPYC1-3	pTwist Amp High Copy	-1	ampicillin	-	This study	-	-	-	-	-	-	AGGCTAGGTGGAGGCTCAGTGATGATAAGTCTGCGATGGTGGATGCATGTGTCATGGTCATAGCTGTTTCCTGTGTGAAATTGTTATCCGCTCAGAGGGCACAATCCTATTCCGCGCTATCCGACAATCTCCAAGACATTAGGTGGAGTTCAGTTCGGCGTATGGCATATGTCGCTGGAAAGAACATGTGAGCAAAAGGCCAGCAAAAGGCCAGGAACCGTAAAAAGGCCGCGTTGCTGGCGTTTTTCCATAGGCTCCGCCCCCCTGACGAGCATCACAAAAATCGACGCTCAAGTCAGAGGTGGCGAAACCCGACAGGACTATAAAGATACCAGGCGTTTCCCCCTGGAAGCTCCCTCGTGCGCTCTCCTGTTCCGACCCTGCCGCTTACCGGATACC…
pLM1389	EPYC1-4	pTwist Amp High Copy	-1	ampicillin	-	This study	-	-	-	-	-	-	AGGCTAGGTGGAGGCTCAGTGATGATAAGTCTGCGATGGTGGATGCATGTGTCATGGTCATAGCTGTTTCCTGTGTGAAATTGTTATCCGCTCAGAGGGCACAATCCTATTCCGCGCTATCCGACAATCTCCAAGACATTAGGTGGAGTTCAGTTCGGCGTATGGCATATGTCGCTGGAAAGAACATGTGAGCAAAAGGCCAGCAAAAGGCCAGGAACCGTAAAAAGGCCGCGTTGCTGGCGTTTTTCCATAGGCTCCGCCCCCCTGACGAGCATCACAAAAATCGACGCTCAAGTCAGAGGTGGCGAAACCCGACAGGACTATAAAGATACCAGGCGTTTCCCCCTGGAAGCTCCCTCGTGCGCTCTCCTGTTCCGACCCTGCCGCTTACCGGATACC…
pLM1390	RBCS2-1	pTwist Amp High Copy	-1	ampicillin	-	This study	-	-	-	-	-	-	AGGCTAGGTGGAGGCTCAGTGATGATAAGTCTGCGATGGTGGATGCATGTGTCATGGTCATAGCTGTTTCCTGTGTGAAATTGTTATCCGCTCAGAGGGCACAATCCTATTCCGCGCTATCCGACAATCTCCAAGACATTAGGTGGAGTTCAGTTCGGCGTATGGCATATGTCGCTGGAAAGAACATGTGAGCAAAAGGCCAGCAAAAGGCCAGGAACCGTAAAAAGGCCGCGTTGCTGGCGTTTTTCCATAGGCTCCGCCCCCCTGACGAGCATCACAAAAATCGACGCTCAAGTCAGAGGTGGCGAAACCCGACAGGACTATAAAGATACCAGGCGTTTCCCCCTGGAAGCTCCCTCGTGCGCTCTCCTGTTCCGACCCTGCCGCTTACCGGATACC…
pLM1391	RBCS2-2	pTwist Amp High Copy	-1	ampicillin	-	This study	-	-	-	-	-	-	AGGCTAGGTGGAGGCTCAGTGATGATAAGTCTGCGATGGTGGATGCATGTGTCATGGTCATAGCTGTTTCCTGTGTGAAATTGTTATCCGCTCAGAGGGCACAATCCTATTCCGCGCTATCCGACAATCTCCAAGACATTAGGTGGAGTTCAGTTCGGCGTATGGCATATGTCGCTGGAAAGAACATGTGAGCAAAAGGCCAGCAAAAGGCCAGGAACCGTAAAAAGGCCGCGTTGCTGGCGTTTTTCCATAGGCTCCGCCCCCCTGACGAGCATCACAAAAATCGACGCTCAAGTCAGAGGTGGCGAAACCCGACAGGACTATAAAGATACCAGGCGTTTCCCCCTGGAAGCTCCCTCGTGCGCTCTCCTGTTCCGACCCTGCCGCTTACCGGATACC…
pLM1392	TurboID	pTwist Amp High Copy	-1	ampicillin	-	This study	-	-	-	-	-	-	AGGCTAGGTGGAGGCTCAGTGATGATAAGTCTGCGATGGTGGATGCATGTGTCATGGTCATAGCTGTTTCCTGTGTGAAATTGTTATCCGCTCAGAGGGCACAATCCTATTCCGCGCTATCCGACAATCTCCAAGACATTAGGTGGAGTTCAGTTCGGCGTATGGCATATGTCGCTGGAAAGAACATGTGAGCAAAAGGCCAGCAAAAGGCCAGGAACCGTAAAAAGGCCGCGTTGCTGGCGTTTTTCCATAGGCTCCGCCCCCCTGACGAGCATCACAAAAATCGACGCTCAAGTCAGAGGTGGCGAAACCCGACAGGACTATAAAGATACCAGGCGTTTCCCCCTGGAAGCTCCCTCGTGCGCTCTCCTGTTCCGACCCTGCCGCTTACCGGATACC…
pLM1393	APEX2	pTwist Amp High Copy	-1	ampicillin	-	This study	-	-	-	-	-	-	AGGCTAGGTGGAGGCTCAGTGATGATAAGTCTGCGATGGTGGATGCATGTGTCATGGTCATAGCTGTTTCCTGTGTGAAATTGTTATCCGCTCAGAGGGCACAATCCTATTCCGCGCTATCCGACAATCTCCAAGACATTAGGTGGAGTTCAGTTCGGCGTATGGCATATGTCGCTGGAAAGAACATGTGAGCAAAAGGCCAGCAAAAGGCCAGGAACCGTAAAAAGGCCGCGTTGCTGGCGTTTTTCCATAGGCTCCGCCCCCCTGACGAGCATCACAAAAATCGACGCTCAAGTCAGAGGTGGCGAAACCCGACAGGACTATAAAGATACCAGGCGTTTCCCCCTGGAAGCTCCCTCGTGCGCTCTCCTGTTCCGACCCTGCCGCTTACCGGATACC…
pLM1394	pUAP1-TurboID	pUAP1	0	Chloramphenicol	-	This study	Flexible linker (by PCR)	TurboID	-	-	-	-	CTCAAGGTGGCAGCGGCAGCACCAGCGGCAGCGGCAGCACCGGCAAGGTGAGTCGACGAGCAAGCCCGGCGGATCAGGCAGCGTGCTTGCAGATTTGACTTGCAACGCCCGCATTGTGTCGACGAAGGCTTTTGGCTCCTCTGTCGCTGTCTCAAGCAGCATCTAACCCTGCGTCGCCGTTTCCATTTGCAGGACAACACCGTGCCCCTGAAGCTGATCGCCCTGCTGGCCAACGGCGAGTTCCACAGCGGCGAGCAGCTGGGCGAGACGCTGGGCATGAGCCGCGCCGCCATCAACAAGCACATCCAGACCCTGCGCGACTGGGGCGTGGACGTGTTCACCGTGCCCGGCAAGGGCTACAGCCTGCCCGAGCCCATCCCCCTGCTGAACGCCAAGCAG…
pLM891	pUAP1-EPYC1-TurboID	pUAP1	0	Chloramphenicol	-	This study	EPYC1-1	EPYC1-2	EPYC1-3	EPYC1-4	Flexible linker (by PCR)	TurboID	CTGCAGTCCGGCAAAAAAGGGCAAGGTGTCACCACCCTGCCCTTTTTCTTTAAAACCGAAAAGATTACTTCGCGTTATGCAGGCTTCCTCGCTCACTGACTCGCTGCGCTCGGTCGTTCGGCTGCGGCGAGCGGTATCAGCTCACTCAAAGGCGGTAATACGGTTATCCACAGAATCAGGGGATAACGCAGGAAAGAACATGTGAGCAAAAGGCCAGCAAAAGGCCAGGAACCGTAAAAAGGCCGCGTTGCTGGCGTTTTTCCACAGGCTCCGCCCCCCTGACGAGCATCACAAAAATCGACGCTCAAGTCAGAGGTGGCGAAACCCGACAGGACTATAAAGATACCAGGCGTTTCCCCCTGGAAGCTCCCTCGTGCGCTCTCCTGTTCCGACCCTGCC…
pLM883	pUAP1-RBCS2-TurboID	pUAP1	0	Chloramphenicol	-	This study	RBCS2-1	RBCS2-2	Flexible linker (by PCR)	TurboID	-	-	CTGCAGTCCGGCAAAAAAGGGCAAGGTGTCACCACCCTGCCCTTTTTCTTTAAAACCGAAAAGATTACTTCGCGTTATGCAGGCTTCCTCGCTCACTGACTCGCTGCGCTCGGTCGTTCGGCTGCGGCGAGCGGTATCAGCTCACTCAAAGGCGGTAATACGGTTATCCACAGAATCAGGGGATAACGCAGGAAAGAACATGTGAGCAAAAGGCCAGCAAAAGGCCAGGAACCGTAAAAAGGCCGCGTTGCTGGCGTTTTTCCACAGGCTCCGCCCCCCTGACGAGCATCACAAAAATCGACGCTCAAGTCAGAGGTGGCGAAACCCGACAGGACTATAAAGATACCAGGCGTTTCCCCCTGGAAGCTCCCTCGTGCGCTCTCCTGTTCCGACCCTGCC…
pLM1395	pUAP1-RPE1-TurboID	pUAP1	0	Chloramphenicol	-	This study	RPE1 (by PCR)	Flexible linker (by PCR)	TurboID	-	-	-	CTGCAGTCCGGCAAAAAAGGGCAAGGTGTCACCACCCTGCCCTTTTTCTTTAAAACCGAAAAGATTACTTCGCGTTATGCAGGCTTCCTCGCTCACTGACTCGCTGCGCTCGGTCGTTCGGCTGCGGCGAGCGGTATCAGCTCACTCAAAGGCGGTAATACGGTTATCCACAGAATCAGGGGATAACGCAGGAAAGAACATGTGAGCAAAAGGCCAGCAAAAGGCCAGGAACCGTAAAAAGGCCGCGTTGCTGGCGTTTTTCCACAGGCTCCGCCCCCCTGACGAGCATCACAAAAATCGACGCTCAAGTCAGAGGTGGCGAAACCCGACAGGACTATAAAGATACCAGGCGTTTCCCCCTGGAAGCTCCCTCGTGCGCTCTCCTGTTCCGACCCTGCC…
pLM1396	pUAP1-PRK1-TurboID	pUAP1	0	Chloramphenicol	-	This study	PRK1 (by PCR)	Flexible linker (by PCR)	TurboID	-	-	-	CTGCAGTCCGGCAAAAAAGGGCAAGGTGTCACCACCCTGCCCTTTTTCTTTAAAACCGAAAAGATTACTTCGCGTTATGCAGGCTTCCTCGCTCACTGACTCGCTGCGCTCGGTCGTTCGGCTGCGGCGAGCGGTATCAGCTCACTCAAAGGCGGTAATACGGTTATCCACAGAATCAGGGGATAACGCAGGAAAGAACATGTGAGCAAAAGGCCAGCAAAAGGCCAGGAACCGTAAAAAGGCCGCGTTGCTGGCGTTTTTCCACAGGCTCCGCCCCCCTGACGAGCATCACAAAAATCGACGCTCAAGTCAGAGGTGGCGAAACCCGACAGGACTATAAAGATACCAGGCGTTTCCCCCTGGAAGCTCCCTCGTGCGCTCTCCTGTTCCGACCCTGCC…
pLM879	pUAP1-RBCS2-APEX2	pUAP1	0	Chloramphenicol	-	This study	RBCS2-1	RBCS2-2	Flexible linker (by PCR)	APEX2	-	-	CTGCAGTCCGGCAAAAAAGGGCAAGGTGTCACCACCCTGCCCTTTTTCTTTAAAACCGAAAAGATTACTTCGCGTTATGCAGGCTTCCTCGCTCACTGACTCGCTGCGCTCGGTCGTTCGGCTGCGGCGAGCGGTATCAGCTCACTCAAAGGCGGTAATACGGTTATCCACAGAATCAGGGGATAACGCAGGAAAGAACATGTGAGCAAAAGGCCAGCAAAAGGCCAGGAACCGTAAAAAGGCCGCGTTGCTGGCGTTTTTCCACAGGCTCCGCCCCCCTGACGAGCATCACAAAAATCGACGCTCAAGTCAGAGGTGGCGAAACCCGACAGGACTATAAAGATACCAGGCGTTTCCCCCTGGAAGCTCCCTCGTGCGCTCTCCTGTTCCGACCCTGCC…
pLM899	L1-RBCS2-TurboID	pICH47742	1	ampicillin	-	This study	pCM0-016	pUAP1-RBCS2-TurboID	pCM0-100	pCM0-114	-	-	TCTGTGAAGACAAGCAAGAATTCAAGCTTGGAGCACACACCTGCCCGTCTGCCTGACAGGAAGTGAACGCATGTCGAGGGAGGCCTCACCAATCGTCACACGAGCCCTCGTCAGAAACACGTCTCCGCCACGCTCTCCCTCTCACGGCCGACCCCGCAGCCCTTTTGCCCTTTCCTAGGCCACCGACAGGACCCAGGCGCTCTCAGCATGCCTCAACAACCCGTACTCGTGCCAGCGGTGCCCTTGTGCTGGTGATCGCTTGGAAGCGCATGCGATGACGAAGGGGCGGAGCAGGCGGCCTGGCTGTTCGAAGGGCTCGCCGCCAGTTCGGGTGCCTTTCTCCACGCGCGCCTCCACACCTACCGATGCGTGAAGGCAGGCAAATGCTCATGTTTGCCC…
pLM834	L1-EPYC1-TurboID	pICH47742	1	ampicillin	-	This study	pCM0-016	pUAP1-EPYC1-TurboID	pCM0-100	pCM0-114	-	-	TCTGTGAAGACAAGCAAGAATTCAAGCTTGGAGCACACACCTGCCCGTCTGCCTGACAGGAAGTGAACGCATGTCGAGGGAGGCCTCACCAATCGTCACACGAGCCCTCGTCAGAAACACGTCTCCGCCACGCTCTCCCTCTCACGGCCGACCCCGCAGCCCTTTTGCCCTTTCCTAGGCCACCGACAGGACCCAGGCGCTCTCAGCATGCCTCAACAACCCGTACTCGTGCCAGCGGTGCCCTTGTGCTGGTGATCGCTTGGAAGCGCATGCGATGACGAAGGGGCGGAGCAGGCGGCCTGGCTGTTCGAAGGGCTCGCCGCCAGTTCGGGTGCCTTTCTCCACGCGCGCCTCCACACCTACCGATGCGTGAAGGCAGGCAAATGCTCATGTTTGCCC…
pLM1397	L1-RPE1-TurboID	pICH47742	1	ampicillin	-	This study	pCM0-016	pUAP1-RPE1-TurboID	pCM0-100	pCM0-114	-	-	TCTGTGAAGACAAGCAAGAATTCAAGCTTGGAGCACACACCTGCCCGTCTGCCTGACAGGAAGTGAACGCATGTCGAGGGAGGCCTCACCAATCGTCACACGAGCCCTCGTCAGAAACACGTCTCCGCCACGCTCTCCCTCTCACGGCCGACCCCGCAGCCCTTTTGCCCTTTCCTAGGCCACCGACAGGACCCAGGCGCTCTCAGCATGCCTCAACAACCCGTACTCGTGCCAGCGGTGCCCTTGTGCTGGTGATCGCTTGGAAGCGCATGCGATGACGAAGGGGCGGAGCAGGCGGCCTGGCTGTTCGAAGGGCTCGCCGCCAGTTCGGGTGCCTTTCTCCACGCGCGCCTCCACACCTACCGATGCGTGAAGGCAGGCAAATGCTCATGTTTGCCC…
pLM1398	L1-PRK1-TurboID	pICH47742	1	ampicillin	-	This study	pCM0-016	pUAP1-PRK1-TurboID	pCM0-100	pCM0-114	-	-	TCTGTGAAGACAAGCAAGAATTCAAGCTTGGAGCACACACCTGCCCGTCTGCCTGACAGGAAGTGAACGCATGTCGAGGGAGGCCTCACCAATCGTCACACGAGCCCTCGTCAGAAACACGTCTCCGCCACGCTCTCCCTCTCACGGCCGACCCCGCAGCCCTTTTGCCCTTTCCTAGGCCACCGACAGGACCCAGGCGCTCTCAGCATGCCTCAACAACCCGTACTCGTGCCAGCGGTGCCCTTGTGCTGGTGATCGCTTGGAAGCGCATGCGATGACGAAGGGGCGGAGCAGGCGGCCTGGCTGTTCGAAGGGCTCGCCGCCAGTTCGGGTGCCTTTCTCCACGCGCGCCTCCACACCTACCGATGCGTGAAGGCAGGCAAATGCTCATGTTTGCCC…
pLM895	L1-RBCS2-APEX2	pICH47742	1	ampicillin	-	This study	pCM0-016	pUAP1-RBCS2-APEX2	pCM0-100	pCM0-114	-	-	TCTGTGAAGACAAGCAAGAATTCAAGCTTGGAGCACACACCTGCCCGTCTGCCTGACAGGAAGTGAACGCATGTCGAGGGAGGCCTCACCAATCGTCACACGAGCCCTCGTCAGAAACACGTCTCCGCCACGCTCTCCCTCTCACGGCCGACCCCGCAGCCCTTTTGCCCTTTCCTAGGCCACCGACAGGACCCAGGCGCTCTCAGCATGCCTCAACAACCCGTACTCGTGCCAGCGGTGCCCTTGTGCTGGTGATCGCTTGGAAGCGCATGCGATGACGAAGGGGCGGAGCAGGCGGCCTGGCTGTTCGAAGGGCTCGCCGCCAGTTCGGGTGCCTTTCTCCACGCGCGCCTCCACACCTACCGATGCGTGAAGGCAGGCAAATGCTCATGTTTGCCC…
pLM902	L1-RBCS2-TurboID-mCherry	pICH47742	1	ampicillin	-	This study	pCM0-016	pUAP1-RBCS2-TurboID	pCM0-108	pCM0-114	-	-	TCTGTGAAGACAAGCAAGAATTCAAGCTTGGAGCACACACCTGCCCGTCTGCCTGACAGGAAGTGAACGCATGTCGAGGGAGGCCTCACCAATCGTCACACGAGCCCTCGTCAGAAACACGTCTCCGCCACGCTCTCCCTCTCACGGCCGACCCCGCAGCCCTTTTGCCCTTTCCTAGGCCACCGACAGGACCCAGGCGCTCTCAGCATGCCTCAACAACCCGTACTCGTGCCAGCGGTGCCCTTGTGCTGGTGATCGCTTGGAAGCGCATGCGATGACGAAGGGGCGGAGCAGGCGGCCTGGCTGTTCGAAGGGCTCGCCGCCAGTTCGGGTGCCTTTCTCCACGCGCGCCTCCACACCTACCGATGCGTGAAGGCAGGCAAATGCTCATGTTTGCCC…
pLM1399	L1-EPYC1-TurboID-mCherry	pICH47742	1	ampicillin	-	This study	pCM0-016	pUAP1-EPYC1-TurboID	pCM0-108	pCM0-114	-	-	TCTGTGAAGACAAGCAAGAATTCAAGCTTGGAGCACACACCTGCCCGTCTGCCTGACAGGAAGTGAACGCATGTCGAGGGAGGCCTCACCAATCGTCACACGAGCCCTCGTCAGAAACACGTCTCCGCCACGCTCTCCCTCTCACGGCCGACCCCGCAGCCCTTTTGCCCTTTCCTAGGCCACCGACAGGACCCAGGCGCTCTCAGCATGCCTCAACAACCCGTACTCGTGCCAGCGGTGCCCTTGTGCTGGTGATCGCTTGGAAGCGCATGCGATGACGAAGGGGCGGAGCAGGCGGCCTGGCTGTTCGAAGGGCTCGCCGCCAGTTCGGGTGCCTTTCTCCACGCGCGCCTCCACACCTACCGATGCGTGAAGGCAGGCAAATGCTCATGTTTGCCC…
pLM1400	L1-RPE1-TurboID-mCherry	pICH47742	1	ampicillin	-	This study	pCM0-016	pUAP1-RPE1-TurboID	pCM0-108	pCM0-114	-	-	TCTGTGAAGACAAGCAAGAATTCAAGCTTGGAGCACACACCTGCCCGTCTGCCTGACAGGAAGTGAACGCATGTCGAGGGAGGCCTCACCAATCGTCACACGAGCCCTCGTCAGAAACACGTCTCCGCCACGCTCTCCCTCTCACGGCCGACCCCGCAGCCCTTTTGCCCTTTCCTAGGCCACCGACAGGACCCAGGCGCTCTCAGCATGCCTCAACAACCCGTACTCGTGCCAGCGGTGCCCTTGTGCTGGTGATCGCTTGGAAGCGCATGCGATGACGAAGGGGCGGAGCAGGCGGCCTGGCTGTTCGAAGGGCTCGCCGCCAGTTCGGGTGCCTTTCTCCACGCGCGCCTCCACACCTACCGATGCGTGAAGGCAGGCAAATGCTCATGTTTGCCC…
pLM1401	L1-PRK1-TurboID-mCherry	pICH47742	1	ampicillin	-	This study	pCM0-016	pUAP1-PRK1-TurboID	pCM0-108	pCM0-114	-	-	TCTGTGAAGACAAGCAAGAATTCAAGCTTGGAGCACACACCTGCCCGTCTGCCTGACAGGAAGTGAACGCATGTCGAGGGAGGCCTCACCAATCGTCACACGAGCCCTCGTCAGAAACACGTCTCCGCCACGCTCTCCCTCTCACGGCCGACCCCGCAGCCCTTTTGCCCTTTCCTAGGCCACCGACAGGACCCAGGCGCTCTCAGCATGCCTCAACAACCCGTACTCGTGCCAGCGGTGCCCTTGTGCTGGTGATCGCTTGGAAGCGCATGCGATGACGAAGGGGCGGAGCAGGCGGCCTGGCTGTTCGAAGGGCTCGCCGCCAGTTCGGGTGCCTTTCTCCACGCGCGCCTCCACACCTACCGATGCGTGAAGGCAGGCAAATGCTCATGTTTGCCC…
pLM630	L1-Paro	pICH47732	1	ampicillin	Paromomycin	This study	pCM0-017	pCM0-073	pCM0-115	-	-	-	TCTGTGAAGACAATGCCGAATTCGGATCCGGAGGCTGAGGCTTGACATGATTGGTGCGTATGTTTGTATGAAGCTACAGGACTGATTTGGCGGGCTATGAGGGCGGGGGAAGCTCTGGAAGGGCCGCGATGGGGCGCGCGGCGTCCAGAAGGCGCCATACGGCCCGCTGGCGGCACCCATCCGGTATAAAAGCCCGCGACCCCGAACGGTGACCTCCACTTTCAGCGACAAACGAGCACTTATACATACGCGACTATTCTGCCGCTATACATAACCACTCAGCTAGCTTAAGATCCCATCAAGCTTGCATGCCGGGCGCGCCAGAAGGAGCGCAGCCAAACCAGGATGATGTTTGATGGGGTATTTGAGCACTTGCAACCCTTATCCGGAAGCCCCCTG…
pLM631	L1-Hygro	pICH47732	1	ampicillin	Hygromycin	This study	pCM0-017	pCM0-074	pCM0-115	-	-	-	TCTGTGAAGACAATGCCGAATTCGGATCCGGAGGCTGAGGCTTGACATGATTGGTGCGTATGTTTGTATGAAGCTACAGGACTGATTTGGCGGGCTATGAGGGCGGGGGAAGCTCTGGAAGGGCCGCGATGGGGCGCGCGGCGTCCAGAAGGCGCCATACGGCCCGCTGGCGGCACCCATCCGGTATAAAAGCCCGCGACCCCGAACGGTGACCTCCACTTTCAGCGACAAACGAGCACTTATACATACGCGACTATTCTGCCGCTATACATAACCACTCAGCTAGCTTAAGATCCCATCAAGCTTGCATGCCGGGCGCGCCAGAAGGAGCGCAGCCAAACCAGGATGATGTTTGATGGGGTATTTGAGCACTTGCAACCCTTATCCGGAAGCCCCCTG…
pLM911	L2-RBCS2-TurboID-Hygro	pAGM8031	2	Spectinomycin	Hygromycin	This study	L1-Hygro	L1-RBCS2-TurboID	pICH50881	-	-	-	GTGATCCGTTTAAACTATCAGTGTTTGACAGGATATATTGGCGGGTAAACCTAAGAGAAAAGAGCGTTTATTAGAATAATCGGATATTTAAAAGGGCGTGAAAAGGTTTATCCGTTCGTCCATTTGTATGTGCCAGCCGCCTTTGCGACGCTCACCGGGCTGGTTGCCCTCGCCGCTGGGCTGGCGGCCGTCTATGGCCCTGCAAACGCGCCAGAAACGCCGTCGAAGCCGTGTGCGAGACACCGCGGCCGCCGGCGTTGTGGATACCTCGCGGAAAACTTGGCCCTCACTGACAGATGAGGGGCGGACGTTGACACTTGAGGGGCCGACTCACCCGGCGCGGCGTTGACAGATGAGGGGCAGGCTCGATTTCGGCCGGCGACGTGGAGCTGGCCAGCC…
pLM1402	L2-EPYC1-TurboID-Paro	pAGM8031	2	Spectinomycin	Paromomycin	This study	L1-Paro	L1-EPYC1-TurboID	pICH50881	-	-	-	GTGATCCGTTTAAACTATCAGTGTTTGACAGGATATATTGGCGGGTAAACCTAAGAGAAAAGAGCGTTTATTAGAATAATCGGATATTTAAAAGGGCGTGAAAAGGTTTATCCGTTCGTCCATTTGTATGTGCCAGCCGCCTTTGCGACGCTCACCGGGCTGGTTGCCCTCGCCGCTGGGCTGGCGGCCGTCTATGGCCCTGCAAACGCGCCAGAAACGCCGTCGAAGCCGTGTGCGAGACACCGCGGCCGCCGGCGTTGTGGATACCTCGCGGAAAACTTGGCCCTCACTGACAGATGAGGGGCGGACGTTGACACTTGAGGGGCCGACTCACCCGGCGCGGCGTTGACAGATGAGGGGCAGGCTCGATTTCGGCCGGCGACGTGGAGCTGGCCAGCC…
pLM1403	L2-RPE1-TurboID-Paro	pAGM8031	2	Spectinomycin	Paromomycin	This study	L1-Paro	L1-RPE1-TurboID	pICH50881	-	-	-	GTGATCCGTTTAAACTATCAGTGTTTGACAGGATATATTGGCGGGTAAACCTAAGAGAAAAGAGCGTTTATTAGAATAATCGGATATTTAAAAGGGCGTGAAAAGGTTTATCCGTTCGTCCATTTGTATGTGCCAGCCGCCTTTGCGACGCTCACCGGGCTGGTTGCCCTCGCCGCTGGGCTGGCGGCCGTCTATGGCCCTGCAAACGCGCCAGAAACGCCGTCGAAGCCGTGTGCGAGACACCGCGGCCGCCGGCGTTGTGGATACCTCGCGGAAAACTTGGCCCTCACTGACAGATGAGGGGCGGACGTTGACACTTGAGGGGCCGACTCACCCGGCGCGGCGTTGACAGATGAGGGGCAGGCTCGATTTCGGCCGGCGACGTGGAGCTGGCCAGCC…
pLM1404	L2-PRK1-TurboID-Paro	pAGM8031	2	Spectinomycin	Paromomycin	This study	L1-Paro	L1-PRK1-TurboID	pICH50881	-	-	-	GTGATCCGTTTAAACTATCAGTGTTTGACAGGATATATTGGCGGGTAAACCTAAGAGAAAAGAGCGTTTATTAGAATAATCGGATATTTAAAAGGGCGTGAAAAGGTTTATCCGTTCGTCCATTTGTATGTGCCAGCCGCCTTTGCGACGCTCACCGGGCTGGTTGCCCTCGCCGCTGGGCTGGCGGCCGTCTATGGCCCTGCAAACGCGCCAGAAACGCCGTCGAAGCCGTGTGCGAGACACCGCGGCCGCCGGCGTTGTGGATACCTCGCGGAAAACTTGGCCCTCACTGACAGATGAGGGGCGGACGTTGACACTTGAGGGGCCGACTCACCCGGCGCGGCGTTGACAGATGAGGGGCAGGCTCGATTTCGGCCGGCGACGTGGAGCTGGCCAGCC…
pLM913	L2-RBCS2-TurboID-mCherry-Hygro	pAGM8031	2	Spectinomycin	Hygromycin	This study	L1-Hygro	L1-RBCS2-TurboID-mCherry	pICH50881	-	-	-	GTGATCCGTTTAAACTATCAGTGTTTGACAGGATATATTGGCGGGTAAACCTAAGAGAAAAGAGCGTTTATTAGAATAATCGGATATTTAAAAGGGCGTGAAAAGGTTTATCCGTTCGTCCATTTGTATGTGCCAGCCGCCTTTGCGACGCTCACCGGGCTGGTTGCCCTCGCCGCTGGGCTGGCGGCCGTCTATGGCCCTGCAAACGCGCCAGAAACGCCGTCGAAGCCGTGTGCGAGACACCGCGGCCGCCGGCGTTGTGGATACCTCGCGGAAAACTTGGCCCTCACTGACAGATGAGGGGCGGACGTTGACACTTGAGGGGCCGACTCACCCGGCGCGGCGTTGACAGATGAGGGGCAGGCTCGATTTCGGCCGGCGACGTGGAGCTGGCCAGCC…
pLM1405	L2-EPYC1-TurboID-mCherry-Paro	pAGM8031	2	Spectinomycin	Paromomycin	This study	L1-Paro	L1-EPYC1-TurboID-mCherry	pICH50881	-	-	-	GTGATCCGTTTAAACTATCAGTGTTTGACAGGATATATTGGCGGGTAAACCTAAGAGAAAAGAGCGTTTATTAGAATAATCGGATATTTAAAAGGGCGTGAAAAGGTTTATCCGTTCGTCCATTTGTATGTGCCAGCCGCCTTTGCGACGCTCACCGGGCTGGTTGCCCTCGCCGCTGGGCTGGCGGCCGTCTATGGCCCTGCAAACGCGCCAGAAACGCCGTCGAAGCCGTGTGCGAGACACCGCGGCCGCCGGCGTTGTGGATACCTCGCGGAAAACTTGGCCCTCACTGACAGATGAGGGGCGGACGTTGACACTTGAGGGGCCGACTCACCCGGCGCGGCGTTGACAGATGAGGGGCAGGCTCGATTTCGGCCGGCGACGTGGAGCTGGCCAGCC…
pLM1406	L2-RPE1-TurboID-mCherry-Paro	pAGM8031	2	Spectinomycin	Paromomycin	This study	L1-Paro	L1-RPE1-TurboID-mCherry	pICH50881	-	-	-	GTGATCCGTTTAAACTATCAGTGTTTGACAGGATATATTGGCGGGTAAACCTAAGAGAAAAGAGCGTTTATTAGAATAATCGGATATTTAAAAGGGCGTGAAAAGGTTTATCCGTTCGTCCATTTGTATGTGCCAGCCGCCTTTGCGACGCTCACCGGGCTGGTTGCCCTCGCCGCTGGGCTGGCGGCCGTCTATGGCCCTGCAAACGCGCCAGAAACGCCGTCGAAGCCGTGTGCGAGACACCGCGGCCGCCGGCGTTGTGGATACCTCGCGGAAAACTTGGCCCTCACTGACAGATGAGGGGCGGACGTTGACACTTGAGGGGCCGACTCACCCGGCGCGGCGTTGACAGATGAGGGGCAGGCTCGATTTCGGCCGGCGACGTGGAGCTGGCCAGCC…
pLM1407	L2-PRK1-TurboID-mCherry-Paro	pAGM8031	2	Spectinomycin	Paromomycin	This study	L1-Paro	L1-PRK1-TurboID-mCherry	pICH50881	-	-	-	GTGATCCGTTTAAACTATCAGTGTTTGACAGGATATATTGGCGGGTAAACCTAAGAGAAAAGAGCGTTTATTAGAATAATCGGATATTTAAAAGGGCGTGAAAAGGTTTATCCGTTCGTCCATTTGTATGTGCCAGCCGCCTTTGCGACGCTCACCGGGCTGGTTGCCCTCGCCGCTGGGCTGGCGGCCGTCTATGGCCCTGCAAACGCGCCAGAAACGCCGTCGAAGCCGTGTGCGAGACACCGCGGCCGCCGGCGTTGTGGATACCTCGCGGAAAACTTGGCCCTCACTGACAGATGAGGGGCGGACGTTGACACTTGAGGGGCCGACTCACCCGGCGCGGCGTTGACAGATGAGGGGCAGGCTCGATTTCGGCCGGCGACGTGGAGCTGGCCAGCC…
pLM879	L2-RBCS2-APEX2-Hygro	pAGM8031	2	Spectinomycin	Hygromycin	This study	L1-Hygro	L1-RBCS2-APEX2	pICH50881	-	-	-	GTGATCCGTTTAAACTATCAGTGTTTGACAGGATATATTGGCGGGTAAACCTAAGAGAAAAGAGCGTTTATTAGAATAATCGGATATTTAAAAGGGCGTGAAAAGGTTTATCCGTTCGTCCATTTGTATGTGCCAGCCGCCTTTGCGACGCTCACCGGGCTGGTTGCCCTCGCCGCTGGGCTGGCGGCCGTCTATGGCCCTGCAAACGCGCCAGAAACGCCGTCGAAGCCGTGTGCGAGACACCGCGGCCGCCGGCGTTGTGGATACCTCGCGGAAAACTTGGCCCTCACTGACAGATGAGGGGCGGACGTTGACACTTGAGGGGCCGACTCACCCGGCGCGGCGTTGACAGATGAGGGGCAGGCTCGATTTCGGCCGGCGACGTGGAGCTGGCCAGCC…
pLM992	pLM160-Cre13.g573250_mScarletI	pLM162	Recombineering	Kanamycin	Hygromycin	This study	-	-	-	-	-	-	CTCCTGAAGAGTGATGTAAACTACATGGCGTTTGCATTTCTAGAACGGAACTGGGCGGCGGCCCCGACCCCGGCCTCTCGGCTGCCAGTGCGTTGCTCGGTCGCGCGCGGCACCGCGGCGGGGACTCCTGCCTCGGATGCACCAGAGCACCTGCGACAGTTCAGCATACCGCTGCAGAATCCTCAGAGACGACGTCTCTCATCCGCGGTGGCTGCAAGCGTGCTGCAAAGCCCCGCTGCCCAAACGCAGAACGAGACGGGGCGCATCCTGCTGCTGGACTACAGCTCTGCCGTGGACCCGGCCGGCCCCTCGTCTGGCGAGCTCACTGAAGCCTACTCCCCTTCCGCCTCCCATAGCGCGCTCCCGCAAACTTCAACGACATCACAATCAGCAAGGGCA…
pLM156	pLM099-Cre16.g663150_Venus	pLM099	Recombineering	Kanamycin	Paromomycin	This study	-	-	-	-	-	-	CCAGCCAAACCCCGCGTGCCCGGTCGTGGGTGCCGCACTGCGACGAGCACGGTCCGGGCCCACCTACCTGAAGACCTGGCGGTCCAGGGCCCACACCACGGCGTCCATGGTGGCCGCGACGGTGGCTGTGCGTGGGCTGTCATACATCAGCGAGATTTCGCCGAAGCAGTCGCCGCGCTCCTTGATGTTCACGCGCACATTCTGGCCTTGGCGCTTTTGCAGCACCTGCAGACGAATGCGGGTTAGGTCTGCAAACCCTTGCTGCTTTCATCTTAACGCACCTCGAACTTCCCGCTCTTCACGACGTAGAGCTCGCAAGCCGCAAGCCCTGTGTCGCCCTCCTTGATGAGAATGTCACCCGCCGGCACCGTCCGCTCATACATTTCAGACACAATCTTC…
pLM165	pLM099-Cre06.g271850_Venus	pLM099	Recombineering	Kanamycin	Paromomycin	This study	-	-	-	-	-	-	ATGGTGGCGGCGGCGGCCTGGGTGGCGGCGCTGAGGGCGGCGCCAGCGGGCAGGCCGGAGCCGGAGGGGCTGGTGCCGGCCAGCTCGGCGAAGGAGGGCAGGCGCTCCTTGCCCTGGCTGTGCAGGATGTACTGCCACACCTGAAGCAGGAGGGAGGGGCGGAGGGGCGGCGGAGGGGCGGCAGGGGCAAGGCGGTGGAGGGCGGGGGATCAGGGACGGTGGCACTTTCTCACATATGTTGTCAAATTAACAGTGCAGTCCATACGCAATCTACACGCGGCACGTACACGGGTTGCAGGCGCCTTCCCCGCCTGCCCCTGCCACTCACCGACGGCGCGTTGCGGCCGCCGCGGGCGTTGTCAATGAAAGTGCTGGCGGCGTGGTCGGAGCTGAAGCGGT…
pLM1408	pLM099-Cre03.g172700_Venus	pLM099	Recombineering	Kanamycin	Paromomycin	This study	-	-	-	-	-	-	CTTCGTTTTTTAACACACACAACCCTTGTGCTCTCACTCTCACTCTCACTCTCACACACACACACACACACACACACACACACACACACAGCCCCCTGCCCCCTCCATGCTCACCGCCAGCATGCGCACAATGTAGGTGCCCACGCCACTGCCCGTGCCGCCGCCCAGCGAGTGAAGCACCATGAAGCTCTTGGGGAGCGGGAGGAAGCGGAACGGGTCGACGAGAGGTGTCACTGTGTCAGCCAGGCCCCAGGCGTGGGCTCCAGGTTCCCTTTGGCTTAGTTCCCCGTTGTCACCACCACGCGCTTCCCACCCGCCCTCCCCTCTCGCTGCCCCCGCCCCACGCCCCACGCGGCCACGCCCCCACGTGCCCACCTGCAGCGAGTCACAGTCCTCGGC…
pLM1409	pLM099-Cre17.g720450_Venus	pLM099	Recombineering	Kanamycin	Paromomycin	This study	-	-	-	-	-	-	TGCAATATTGCAGGTTGTTAATTCATTATGGAATAAGTCTTCACAGTTGTCGGGGGCACCTACCTGCTCTAGCCGCTGCAAGTTGAGCTGCAGAAGCCTGTTTATCCAATCGAGCAGTTCAGGTTTGCCCGCATAGTACTCATAGCCCTGATCGATATTAAAGTTAGGCGGATGGGGCACCGGCACCGACATTTTACTGGAGTTCGGTCAACGCAGCAGCATGTTGTCGAGTGAAAGCAGCGCGCAGACGCTACTCGTGATGCGTAAGGTATATGTGCGTTATGTATGAAATGCCAGGATGGGATGCAGCCGCTTGTGGATAGTGAGGCCGGATTGCCTCGCATGCAACGGCACGCTCCGGGCACCCCTGCTTGACAGCACGAATCTACGTCAACCATG…
pLM547	pLM099-Cre09.g394510_Venus	pLM099	Recombineering	Kanamycin	Paromomycin	This study	-	-	-	-	-	-	TAGTCAAGCACCGGTAGGATACATCACGTCGAGGTCTGAGCAGCTGCCATGGCGATGGGTGCTGTACTGGGTTACGCGAGTCGTATTGGCGACGGCACGCGTGGCTTGCCCTGCTCGATCTTGTGTCAGGACCCCGTGCTACACGCGAGCACGCCTATCACGTGGCTGCCCTCCGCACTGCCCCTCAGACCTCCGCATCACGGCCGCAGCGCCGCGCCCACCTGCTGCCCGGGCTTGGTGACGTGGTGGGGCACGATGAAGCGGCAGCTCACGAGCGAGGCCTCATCGGGCTGCTCGAAGCTCACAGACGCCAGGCGCTTGCCGAAGCCGCGCACGGGCTGCTCCTCCGATTGCAGCTCGGCAGGGGACTCCGAGACGGCGGCGGCCTGAAGTTACCCG…
pLM1411	pLM099-Cre02.g093650_Venus	pLM099	Recombineering	Kanamycin	Paromomycin	This study	-	-	-	-	-	-	TCGCCATACCTATTCTATGTACCGGTTTGATACTACATGGCTGTTTTTTACACGCTGCTTCCATTGCGTGCAGGCGTTTGAGACCAACCTGATGTACACCTATGCGCTCAACCTCGGCAACTACCAGTACCTGATTGAGGACCTTTTTTTCACGACAGTGCTGGCGGCGCTCATGGGTTTCACAGAGCCCAGGTGCGGATGTGAAGGCGCGGCATGCCGGCCTTAATACCTGATGTTTGCACACCGCTTCATGGTTCACGGTTGCACACAGGGCGTTATGAGCAGCACGGTGCCTGAAGTATCTGTCTTCGTGTTGCTGGATGTGCGCACGTACAGGAACAAGCTGTCCCGCAGCCGGCCGCTCACACGCGTCATGTCGCCGCCGCTGATGATCAGCAC…

## Sheet: Supp Data 2 - Pilot MS
Supplemental Data, Lau et al., (2023). TurboID to determine the pyrenoid proxiome. Plant Cell.
Supplemental Data Set S2. Pilot mass spectrometry analysis of RBCS2-TurboID samples against wild type controls. Gene annotations and autodefinition obtained from Phytozome were used to annotate all proteins detected. Localization predictions are marked under "PredAlgo" and were predicted by submitting each protein sequence to the PredAlgo localization prediction webserver (Tardiff et al., 2012). …
Accession	Description	Gene Symbol	Annotation	Autodefine	PredAlgo	Classification	Fold Difference (RBSC-TurboID/WT)	Log2FC (RBCS2/WT) 1 hour	Log2FC (RBCS2/WT) 2 hour	Log2FC (RBCS2/WT) 4 hour	Log2FC (RBCS2/WT) 8 hour	Average Log2FC	True Positive	False Positive	True Positive Rate	False Positive Rate	True Positive Rate - False Positive Rate	Anova (p)	"-Log10P"	Mass	Peptide count	Unique peptides	Rank	H&B q-value	Power	WT - 1h	WT - 2h	WT - 4h	WT - 8h	RBCS2-TurboID - 1h	RBCS2-TurboID - 2h	RBCS2-TurboID - 4h	RBCS2-TurboID - 8h	Sum	WT - 1h - Rel%	WT - 2h - Rel%	WT - 4h - Rel%	WT - 8h - Rel%	RBCS2-TurboID - 1h - Rel%	RBCS2-TurboID - 2h - Rel%	RBCS2-TurboID - 4h - Rel%	RBCS2-TurboID - 8h - Rel%
Cre16.g694450.t1.2	Cre16.g694450.t1.2	DNJ36	Conserved expressed protein; possible peptidase motif?	DnaJ-like protein	C	-	47482	5.23101	4.57371	4.7288	4.67118	15.5351	0	0	0	0	0	6.58165e-06	5.18167	100990	6	6	15	0.000402797	1	0.041682	1.28193	1.51168	2.52081	7095.12	48037	80958.3	118228	254324	1.63893e-07	5.04055e-06	5.94391e-06	9.91181e-06	0.027898	0.188882	0.318328	0.464871
Cre01.g045450.t1.2	Cre01.g045450.t1.2	-	-	-	O	-	45.1395	0.754863	2.53234	2.38905	4.3365	5.49632	0	0	0	0	0	0.00910592	2.04068	29141	3	3	276	0.0302871	0.88111	1313.15	59.612	90.085	0.747632	7467.56	20308.4	22065.1	16225.1	67529.7	0.0194456	0.000882753	0.00133401	1.10712e-05	0.110582	0.300732	0.326746	0.240266
Cre08.g384355.t1.1	Cre08.g384355.t1.1	-	May contain additional coding sequence in intronic N-island PMID: 27175017	(1 of 2) K06943 - nucleolar GTP-binding protein (NOG1)	M	-	Infinity	4.12804	3.55115	3.54608	4.11887	12.5298	0	0	0	0	0	7.69216e-06	5.11395	50854	2	2	16	0.000441338	1	0.041682	0.890554	1.51168	0.747632	559.748	3168.2	5315.49	9830.06	18873.5	0	0	0	0	0.0296579	0.167865	0.281638	0.520839
Cre09.g388050.t1.2	Cre09.g388050.t1.2	-	-	-	C	-	7.57301	-0.120037	0.391417	1.12407	4.00997	2.92039	0	0	0	0	0	0.146008	0.835624	64686	2	2	613	0.218655	0.291198	694.232	1105.39	476.073	0.747632	526.584	2722.29	6335.01	7649.99	19509.6	0.0355842	0.056659	0.024402	0	0.0269911	0.139536	0.324713	0.392115
Cre14.g621351.t1.1	Cre14.g621351.t1.1	-	-	(1 of 1) PTHR21262//PTHR21262:SF7 - GUANOSINE-3',5'-BIS DIPHOSPHATE 3'-PYROPHOSPHOHYDROLASE // SUBFAMILY NOT NAMED	SP	-	15.5295	0.503068	1.05089	3.18742	3.63541	3.95135	0	0	0	0	0	0.0300785	1.52174	147736	2	2	396	0.0697274	0.656429	380.313	201.038	1.51168	0.747632	1211.18	2260.29	2327.43	3229.22	9609.46	0.0395769	0.0209208	0	0	0.12604	0.235215	0.242201	0.336045
Cre06.g309300.t1.2	Cre06.g309300.t1.2	-	-	Dimethyl transferase for modification of 16S rRNA	M	-	4173	5.60767	4.44143	4.53663	3.28238	11.9442	0	0	0	0	0	0.000127081	3.89592	53368	2	2	64	0.00182282	1	0.041682	0.890554	1.51168	41.4296	16889.7	24608.8	52010.8	79376.7	172927	0	0	0	0.000239578	0.0976692	0.142307	0.300767	0.459017
Cre09.g393900.t1.2	Cre09.g393900.t1.2	GCH2	Putative bifunctional GTP cyclohydrolase II/3,4-dihydroxy-2-butanone-4-phosphate synthase, riboflavin (vitamin B2) biosynthesis; RIBA. Catalyzes the first committed step in riboflavin biosynthesis	Putative GTP cyclohydrolase	C	-	204.059	1.17895	4.1851	3.74526	2.80543	7.66927	0	0	0	0	0	0.00302322	2.51953	47907	2	2	196	0.0141598	0.976363	306.983	0.890554	4.3896	47.9447	4635.14	13638.4	24416.5	30631.9	73681.3	0.00416637	0	5.95755e-05	0.000650704	0.062908	0.1851	0.33138	0.415735
Cre03.g158050.t1.1	Cre03.g158050.t1.1	-	-	Phosphoprotein phosphatase 2C-related	C	-	156.169	1.41707	1.96875	3.37218	2.44428	7.26328	0	0	0	0	0	0.00237752	2.62388	167823	2	2	167	0.0130692	0.985099	36.1028	30.2653	1.51168	24.9499	943.214	2816.42	3561.53	6939.86	14352.3	0.00251546	0.00210874	0	0.00173838	0.0657184	0.196234	0.24815	0.483535
Cre06.g298300.t1.1	Cre06.g298300.t1.1	MRL1	PentratricoPeptide Repeat protein, stabilizes rbcL mRNA	rbcL mRNA stabilization factor	C	-	23.2319	0.747758	1.06367	1.76125	2.25414	4.53804	0	0	0	0	0	0.00138222	2.85942	150762	4	4	134	0.00946922	0.995605	1052.37	1193.12	296.183	142.373	5887.42	13815.2	17092.8	25560.1	65039.6	0.0161804	0.0183446	0.00455389	0.00218901	0.0905205	0.212413	0.262806	0.392993
Cre10.g436550.t1.2	Cre10.g436550.t1.2	EPYC1	low-complexity repeat protein, probably serving as a linker between RuBisCO proteins in the pyrenoid matrix; regulated by CCM1 [PMID: 15235119]; phopshorylated under low CO2; essential for pyrenoid formation	Low-CO2-inducible protein 5	C	Pyrenoid	99.2119	1.72104	1.92984	2.17496	2.13917	6.63244	1	0	0.0555556	0	0.0555556	1.02997e-06	5.98717	32295	7	7	5	a	1	237221	197255	117042	206006	1.24793e+07	1.67831e+07	1.75107e+07	2.83824e+07	7.59131e+07	0.00312491	0.00259844	0.00154179	0.00271372	0.164389	0.221084	0.230668	0.37388
Cre12.g492350.t1.2	Cre12.g492350.t1.2	-	-	(1 of 2) PTHR21530 - PHEROMONE SHUTDOWN PROTEIN	O	-	14.7002	0.805564	1.06469	1.27741	2.02583	3.87777	0	0	0.0555556	0	0.0555556	0.00118273	2.92711	70307	3	3	121	0.00897313	0.99706	1695.93	986.717	588.969	160.206	10838.6	11452	11155.8	17002.2	53880.4	0.0314759	0.0183131	0.010931	0.00297336	0.20116	0.212545	0.207047	0.315555
Cre13.g563150.t1.2	Cre13.g563150.t1.2	CGLD8	Conserved protein of unknown function in chloroplast containing organisms; homolog of a conserved protein expressed in Arabidopsis	Conserved protein, arabidopsis homolog is related to arabidopsis cyclin delta-3	C	-	54.7116	1.12916	1.73654	2.03993	1.99508	5.77378	0	0	0.0555556	0	0.0555556	3.63137e-05	4.43993	39817	2	2	36	0.000925998	1	1514.84	775.44	498.763	798.044	20395.3	42275.3	54679.6	78904.9	199842	0.00758016	0.00388026	0.00249578	0.00399337	0.102057	0.211543	0.273614	0.394836
Cre06.g292400.t1.1	Cre06.g292400.t1.1	SOUL5	expressed protein conserved in photosynthetic organisms; the DUF2358 domain is also found in SOUL3 and SOUL4	DUF2358 domain protein	C	-	88.9187	1.97806	2.52749	1.71166	1.99391	6.47442	0	0	0.0555556	0	0.0555556	0.000109001	3.96257	34704	2	2	62	0.00161392	1	122.56	62.2128	517.995	331.32	11652.2	20958.9	26667.8	32670.8	92983.8	0.00131807	0.000669071	0.00557081	0.0035632	0.125314	0.225404	0.286801	0.351361
Cre06.g261750.t1.2	Cre06.g261750.t1.2	BST4	Similar to Bestrophin, RFP-TM, chloride channel; similar to Arabidopsis AT3G61320 and AT2G45870; part of a small multigene family that includes Low-CO2-inducible membrane protein LCI11	putative chloride channel	C	Pyrenoid	83.033	1.68993	1.88062	2.16861	1.98729	6.37561	1	0	0.111111	0	0.111111	4.70283e-07	6.32764	71374	21	20	3	0.000143907	1	76862.7	68924.1	35303.3	59052	3.76398e+06	5.23589e+06	5.20501e+06	5.73484e+06	2.01799e+07	0.00380888	0.00341549	0.00174943	0.00292628	0.186522	0.259461	0.257931	0.284186
Cre03.g172700.t1.2	Cre03.g172700.t1.2	-	-	-	C	-	104.505	1.72885	2.53676	2.1552	1.91029	6.70742	0	0	0.111111	0	0.111111	6.19297e-05	4.2081	119886	2	2	49	0.00116023	1	116.718	33.9821	97.166	256.148	6251.48	11695.4	13890.4	20834.5	53175.8	0.00219494	0.000639053	0.00182726	0.00481701	0.117563	0.219938	0.261217	0.391804
Cre05.g246800.t1.2	Cre05.g246800.t1.2	GUN4	Tetrapyrrole-binding protein, chloroplast precursor. In Arabidopsis, GUN4 (Genomes uncoupled 4) is required for the functioning of the plastid mediated repression of nuclear transcription that is involved in controlling the levels of magnesium- protoporphyrin IX. GUN4 binds the product and substrate of Mg-chelatase, an enzyme that produces Mg-Proto, and activates Mg-chelatase. GUN4 is thought to …	Tetrapyrrole-binding protein, chloroplast precursor	C	-	24.6139	0.741652	1.41046	1.46284	1.89838	4.6214	0	0	0.111111	0	0.111111	0.000232695	3.63321	29039	2	2	74	0.00288667	0.999993	1670.83	696.174	971.048	492.313	9216.87	17913.4	28189.3	38960.5	98110.4	0.0170301	0.00709582	0.0098975	0.00501794	0.0939438	0.182584	0.287322	0.397109
gi|28269728|tpg|DAA00906.1|	gi|28269728|tpg|DAA00906.1| TPA_inf: light-independent protochlorophyllide reductase subunit B (chloroplast) [Chlamydomonas reinhardtii]	28269728	light-independent protochlorophyllide reductase subunit B (chloroplast) [Chlamydomonas reinhardtii]	-	C	-	61.4623	1.42992	1.69725	2.06311	1.89533	5.94163	0	0	0.111111	0	0.111111	4.37436e-06	5.35909	77261	13	13	11	0.00036506	1	9198.33	8685.33	5043.15	8520.23	247530	432545	583187	669545	1.96425e+06	0.00468286	0.00442169	0.00256746	0.00433764	0.126017	0.220208	0.2969	0.340865
Cre16.g684250.t1.1	Cre16.g684250.t1.1	-	-	-	C	-	58.7209	1.5907	1.71778	1.82979	1.8881	5.8758	0	0	0.111111	0	0.111111	5.25346e-07	6.27955	130134	4	4	4	0.000120567	1	1066.81	1319.95	1317.21	969.503	41570.7	68918.5	89012	74928.9	279104	0.00382227	0.00472924	0.00471942	0.00347363	0.148944	0.246928	0.318921	0.268463
Cre12.g551950.t1.2	Cre12.g551950.t1.2	CGL38	-	Conserved in the Green Lineage	C	-	57.5861	1.3174	1.71921	2.20771	1.88146	5.84765	0	0	0.111111	0	0.111111	2.15063e-05	4.66743	18156	3	3	30	0.000658093	1	2217.12	1227.73	581.669	1493.58	46045.3	64315.3	93838.7	113682	323401	0.00685562	0.00379631	0.0017986	0.00461836	0.142378	0.198871	0.290162	0.351519
Cre09.g400550.t1.2	Cre09.g400550.t1.2	NOA1	NO-associated; carries a GTPase domain, homologue in Arabidopsis appears necessary for synthesis of nitric oxide, but does not carry out the reaction (PMID: 17030145)	Nitric oxide associated protein	C	-	41.495	1.22644	1.59543	1.70265	1.8474	5.37487	0	0	0.111111	0	0.111111	6.35451e-06	5.19692	113943	14	14	12	0.00048612	1	5995.86	5453.33	5236.31	3895.89	100993	214829	264044	274160	874607	0.00685549	0.00623517	0.00598705	0.00445444	0.115472	0.245629	0.3019	0.313466
Cre01.g034380.t1.2	Cre01.g034380.t1.2	-	-	-	M	-	35.6485	3.9006	0.615147	1.37873	1.84233	5.20381	0	0	0.111111	0	0.111111	0.409846	0.38738	76424	2	2	781	0.481739	0.116852	0.041682	88.5458	76.1901	108.686	331.549	365.019	1822.34	7559.72	10020.5	0	0.00883646	0.00760342	0.0108464	0	0.0364272	0.181861	0.754425
Cre06.g278163.t1.1	Cre06.g278163.t1.1	ARG9	Acetylornithine aminotransferase. Identification of Chlamydomonas ARG9 as acetylornithine aminotransferase: Loppes, R. and Heindricks, R. (1986) Arch. Microbiol. 143:348-352. Plastid resident N-acetyl ornithine aminotransferase [PMID: 19617392]	Acetylornithine aminotransferase	C	-	28.7206	0.664907	1.51736	3.85007	1.72326	4.84402	0	0	0.111111	0	0.111111	0.0181635	1.7408	49385	2	2	348	0.0479139	0.764746	726.506	213.935	1.5499	235.169	3358.51	7041.18	10974.2	12434.9	34986	0.0207657	0.00611488	4.43006e-05	0.00672182	0.095996	0.201257	0.313675	0.355425
Cre09.g416850.t1.2	Cre09.g416850.t1.2	RBMP2	-	(1 of 546) 2.7.11.1 - Non-specific serine/threonine protein kinase / Threonine-specific protein kinase	M	Pyrenoid	37.746	1.2683	1.58374	1.6333	1.68858	5.23825	1	0	0.166667	0	0.166667	7.80829e-06	5.10744	165149	34	34	17	0.000421648	1	49672.2	44951.1	52776	58718	921336	1.72377e+06	2.2685e+06	2.86649e+06	7.98621e+06	0.00621975	0.00562858	0.00660839	0.00735242	0.115366	0.215843	0.284052	0.35893
Cre06.g288800.t1.2	Cre06.g288800.t1.2	-	-	(1 of 1) PTHR18901//PTHR18901:SF28 - 2-DEOXYGLUCOSE-6-PHOSPHATE PHOSPHATASE 2 // SUBFAMILY NOT NAMED	O	-	48.8869	1.62658	1.53929	1.99278	1.63671	5.61137	0	0	0.166667	0	0.166667	3.83471e-05	4.41627	33197	5	5	40	0.000880066	1	3020.64	6408.47	3275.2	9116.8	127844	221844	322118	394960	1.08859e+06	0.00277483	0.00588696	0.00300867	0.0083749	0.11744	0.203791	0.295905	0.362819
Cre09.g387800.t1.2	Cre09.g387800.t1.2	FER1	ferritin, chloroplast precursor, pre-apoferritin gi 20530724 gb AF503338	Pre-apoferritin	C	-	30.5153	1.10998	1.35881	1.75972	1.63287	4.93146	0	0	0.166667	0	0.166667	1.11571e-05	4.95245	27388	8	8	23	0.000445313	1	43419.8	32475.3	23195.6	31275	559325	741938	1.33391e+06	1.34298e+06	4.10852e+06	0.0105682	0.00790439	0.00564572	0.00761222	0.136138	0.180585	0.324669	0.326877
Cre09.g394510.t1.1	Cre09.g394510.t1.1	-	-	(1 of 19) PF00686 - Starch binding domain (CBM_20)	C	-	5.24697	0.418059	0.404938	1.08956	1.61024	2.39148	0	0	0.166667	0	0.166667	0.0139747	1.85466	63207	3	3	326	0.039352	0.813941	6213.09	7358.88	2152.5	593.744	16269.2	18696	26454.8	24201.1	101939	0.0609489	0.0721888	0.0211154	0.00582448	0.159597	0.183403	0.259515	0.237407
Cre13.g584850.t1.1	Cre13.g584850.t1.1	-	-	(1 of 15) 2.5.1.18 - Glutathione transferase / S-(hydroxyalkyl)glutathione lyase	C	Stroma	27.0745	1.11884	1.28424	1.57775	1.58173	4.75886	0	1	0.166667	0.0263158	0.140351	2.39671e-05	4.62038	26423	4	4	32	0.000687556	1	2214.16	2368.71	1930.88	2580.86	29110.3	45577.2	73030	98513.9	255326	0.00867189	0.0092772	0.0075624	0.0101081	0.114012	0.178506	0.286027	0.385836
Cre02.g111450.t1.2	Cre02.g111450.t1.2	TEF4	Rhodanese-like protein, chloroplast location proposed; present in thylakoid-enriched fraction based on mass spectrometric peptide identification [PMID: 17078018]	Rhodanese-like protein	C	-	40.6272	1.22099	1.99221	1.73917	1.57854	5.34437	0	0	0.166667	0.0263158	0.140351	6.88851e-05	4.16187	26661	3	3	50	0.00126473	1	339.79	104.119	235.362	435.4	5652.01	10226.7	12909.4	16497.8	46400.6	0.00732297	0.00224391	0.00507238	0.0093835	0.121809	0.220401	0.278216	0.355551
Cre02.g115000.t1.1	Cre02.g115000.t1.1	-	-	-	C	-	25.9435	1.09361	1.23097	1.75367	1.57145	4.6973	0	0	0.166667	0.0263158	0.140351	2.8182e-05	4.55003	47445	5	5	35	0.000739174	1	3542.49	4426.39	1742.05	2987.09	43946	75338.5	98795.1	111352	342130	0.0103542	0.0129377	0.00509179	0.00873088	0.128448	0.220205	0.288765	0.325468
Cre02.g093650.t1.2	Cre02.g093650.t1.2	-	-	(1 of 1) PTHR21496//PTHR21496:SF9 - FERREDOXIN-RELATED // SUBFAMILY NOT NAMED	C	-	26.4838	1.06558	1.44169	1.6536	1.56384	4.72704	0	0	0.166667	0.0263158	0.140351	1.17797e-05	4.92887	15285	7	7	25	0.000432551	1	96368	47989.8	39710.2	62936.4	1.12077e+06	1.32691e+06	1.78856e+06	2.30537e+06	6.78861e+06	0.0141955	0.00706916	0.00584953	0.00927088	0.165096	0.195461	0.263465	0.339593
Cre16.g663150.t1.2	Cre16.g663150.t1.2	STR18	-	(1 of 7) 2.8.1.1 - Thiosulfate sulfurtransferase / Thiosulfate thiotransferase	M	-	26.8174	1.03684	1.31824	1.80536	1.55919	4.7451	0	0	0.166667	0.0263158	0.140351	5.00738e-05	4.30039	32779	5	5	47	0.000978038	1	11165.7	10312.1	4067.92	9455.26	121541	214577	259854	342661	973635	0.0114681	0.0105913	0.00417807	0.00971131	0.124832	0.220388	0.266891	0.35194
gi|28269780|tpg|DAA00958.1|	gi|28269780|tpg|DAA00958.1| TPA_inf: CF1 ATP synthase beta subunit (chloroplast) [Chlamydomonas reinhardtii]	28269780	CF1 ATP synthase beta subunit (chloroplast) [Chlamydomonas reinhardtii]	-	C	-	25.9995	1.0793	1.22368	1.6645	1.53967	4.70041	0	0	0.166667	0.0263158	0.140351	7.47829e-05	4.1262	53243	43	42	51	0.00134609	1	5.5487e+06	5.73917e+06	3.36504e+06	7.27271e+06	6.66023e+07	9.60561e+07	1.55415e+08	2.51982e+08	5.9198e+08	0.00937312	0.00969487	0.00568438	0.0122854	0.112508	0.162262	0.262534	0.425659
Cre12.g483700.t1.2	Cre12.g483700.t1.2	RB38	RNA-binding protein of 38 kDa, OSB/PTAC9 homolog; targeted to chloroplast, binds psbA 5' UTR; homology to DUF731 proteins of unknown function found in plants	Chloroplast-targeted RNA-binding protein	C	-	37.2824	1.49654	1.55226	1.70607	1.52133	5.22042	0	0	0.166667	0.0263158	0.140351	2.57155e-06	5.5898	44066	17	17	8	0.000295085	1	353195	454729	411536	676101	1.10803e+07	1.62184e+07	2.09158e+07	2.24564e+07	7.25665e+07	0.00486718	0.00626637	0.00567115	0.00931698	0.152691	0.223497	0.28823	0.30946
Cre01.g054700.t1.2	Cre01.g054700.t1.2	-	-	-	M	-	15.078	0.895554	0.967149	1.31684	1.49724	3.91438	0	0	0.166667	0.0263158	0.140351	4.41267e-05	4.3553	36068	6	6	44	0.000920643	1	7203.26	6479.02	3588.04	4238.51	56634.8	60070.1	74422.1	133184	345820	0.0208295	0.0187353	0.0103755	0.0122564	0.16377	0.173704	0.215205	0.385125
Cre12.g541750.t1.1	Cre12.g541750.t1.1	ZPD1	-	Putative zeta-phytoene desaturase	M	-	13.8466	0.488836	1.00615	1.44352	1.48759	3.79146	0	0	0.166667	0.0263158	0.140351	0.000692359	3.15967	112281	2	2	101	0.00629293	0.999396	3588.78	2186.34	1298.89	1696.71	11060.7	22175.1	36065.7	52143.3	130215	0.0275603	0.0167902	0.00997496	0.01303	0.0849415	0.170295	0.27697	0.400438
Cre13.g603500.t1.2	Cre13.g603500.t1.2	-	-	-	C	-	30.6451	1.26886	1.54237	1.66285	1.4868	4.93759	0	0	0.166667	0.0263158	0.140351	4.30436e-07	6.36609	18467	4	4	2	0.00019757	1	10012.4	7254.13	5857.84	8903.99	185949	252905	269518	273142	1.01354e+06	0.00987862	0.00715722	0.00577958	0.00878503	0.183464	0.249526	0.265917	0.269492
Cre03.g156500.t1.1	Cre03.g156500.t1.1	-	-	-	C	-	38.5995	1.31985	1.5874	1.87325	1.48245	5.27051	0	0	0.166667	0.0263158	0.140351	2.00247e-05	4.69843	47176	8	7	28	0.000656525	1	6413.55	7232.73	5798.85	11688.1	133952	279704	433100	354971	1.23286e+06	0.00520217	0.00586663	0.00470358	0.00948045	0.108651	0.226874	0.351297	0.287925
Cre10.g419050.t1.1;Cre10.g419050.t2.1	Cre10.g419050.t1.1	ATP1B	alpha subunit of the mitochondrial ATP synthase [= human ATP5A1, yeast ATP1]; part of the F1 sector; isoform of ATP1A	Mitochondrial F1F0 ATP synthase, alpha subunit	M	-	16.581	0.984503	1.10886	1.34269	1.46788	4.05146	0	0	0.166667	0.0263158	0.140351	6.55624e-06	5.18335	81415	6	6	14	0.000429902	1	3120.89	3295.21	1977.64	1813.35	30114.9	42339.4	43534.7	53255	179451	0.0173913	0.0183628	0.0110205	0.010105	0.167817	0.235938	0.242599	0.296766
Cre06.g252550.t1.1;Cre07.g343333.t1.1	Cre06.g252550.t1.1	DLA3	Dihydrolipoamide acetyltransferase; E2 component of pyruvate dehydrogenase complex. Independent sequence at AY596299.	Dihydrolipoamide acetyltransferase	M	-	23.6943	1.447	1.18115	1.53976	1.44637	4.56647	0	0	0.166667	0.0263158	0.140351	7.90247e-06	5.10224	65483	8	8	18	0.000403026	1	22940.3	38555.3	13457.1	19366.3	642102	585099	466346	541273	2.32914e+06	0.00984927	0.0165535	0.00577773	0.00831478	0.275682	0.251208	0.200222	0.232392
Cre05.g243050.t1.2	Cre05.g243050.t1.2	TRXF2	[Lemaire et al (23) Plant Physiol. Biochem. 41, 513-521]. Involved in the activation by light of carbon metabolism enzymes, including calvin cycle enzymes. Probably regulated by glutathionylation [PMID: 16263928]. T	Thioredoxin f2, chloroplast precursor	C	-	10.6908	0.343073	0.895871	1.39576	1.43807	3.4183	0	0	0.166667	0.0263158	0.140351	0.00197827	2.70372	20078	2	2	156	0.0116413	0.989856	4225.03	3151.81	1139.06	1709.61	9308.99	24798.8	28333.8	46877.6	119545	0.0353426	0.0263651	0.00952829	0.014301	0.0778704	0.207444	0.237014	0.392135
Cre11.g467400.t1.2	Cre11.g467400.t1.2	-	-	-	C	-	15.8978	0.612488	1.04262	1.50857	1.41334	3.99075	0	0	0.166667	0.0263158	0.140351	0.00064277	3.19194	57080	7	7	97	0.00608312	0.999528	26548.4	20189.6	11230.3	22776.9	108774	222713	362209	589974	1.36442e+06	0.0194577	0.0147972	0.00823083	0.0166936	0.0797223	0.16323	0.265468	0.4324
gi|28269778|tpg|DAA00956.1|	gi|28269778|tpg|DAA00956.1| TPA_inf: light-independent protochlorophyllide reductase subunit N (chloroplast) [Chlamydomonas reinhardtii]	28269778	light-independent protochlorophyllide reductase subunit N (chloroplast) [Chlamydomonas reinhardtii]	-	C	-	10.0237	0.493355	0.694945	1.44177	1.39722	3.32534	0	0	0.166667	0.0263158	0.140351	0.00170345	2.76867	61571	4	4	145	0.0107846	0.99274	3361.97	3421.69	906.612	1646.62	10470.1	16950.6	25072.2	41097.4	102927	0.0326636	0.0332438	0.00880829	0.015998	0.101723	0.164686	0.243592	0.399286
Cre17.g720450.t1.1	Cre17.g720450.t1.1	-	-	(1 of 36) PTHR18937 - STRUCTURAL MAINTENANCE OF CHROMOSOMES SMC FAMILY MEMBER	O	-	17.8733	0.81567	1.15702	1.53335	1.39179	4.15974	0	0	0.166667	0.0263158	0.140351	0.000101209	3.99478	107102	7	7	61	0.00152311	1	3602.6	3053.86	1783.41	3327.87	23566	43839.4	60897.3	82026	222096	0.0162209	0.0137501	0.0080299	0.0149839	0.106107	0.197389	0.274193	0.369326
Cre17.g715500.t1.2	Cre17.g715500.t1.2	-	-	(1 of 1) PTHR10681//PTHR10681:SF91 - THIOREDOXIN PEROXIDASE // SUBFAMILY NOT NAMED	C	-	16.0352	4.77376	0.758632	1.43067	1.38349	4.00315	0	0	0.166667	0.0263158	0.140351	0.077973	1.10806	25633	2	2	528	0.135567	0.430502	0.041682	1632.95	484.042	1111.56	2475.77	9367.08	13048.2	26879.5	54999.1	0	0.0296905	0.00880091	0.0202105	0.0450147	0.170313	0.237245	0.488725
gi|28269741|tpg|DAA00919.1|	gi|28269741|tpg|DAA00919.1| TPA_inf: ribosomal protein L5 (chloroplast) [Chlamydomonas reinhardtii]	28269741	ribosomal protein L5 (chloroplast) [Chlamydomonas reinhardtii]	-	C	-	17.9866	0.79942	1.11946	1.36166	1.35361	4.16885	0	0	0.166667	0.0263158	0.140351	0.0015897	2.79868	21297	4	4	139	0.0104989	0.993822	1753.84	1799.83	2270.04	3879.8	11051.2	23696.9	52202.5	87582.4	184236	0.00951952	0.00976913	0.0123213	0.0210588	0.0599839	0.128622	0.283345	0.47538
Cre12.g484200.t1.2	Cre12.g484200.t1.2	GGPS	polyprenyl synthetase (geranylgeranyl diphosphate synthase) (GGPPS); Low-CO2 inducible gene LCI14 revealed by cDNA array analyses; regulated by CCM1 [PMID: 15235119]	Geranylgeranyl pyrophosphate synthase, putative chloroplast precursor	C	-	15.9775	1.03462	1.01095	1.40757	1.3413	3.99797	0	0	0.166667	0.0263158	0.140351	9.90043e-06	5.00435	37578	6	6	20	0.00045443	1	56524.3	71965.5	38155	56510.8	612145	738031	975264	1.24003e+06	3.78863e+06	0.0149195	0.0189951	0.0100709	0.0149159	0.161574	0.194802	0.257419	0.327304
Cre13.g583550.t1.2	Cre13.g583550.t1.2	VIPP1	Initially thought involved in vesicle formation/transport in the chloroplast, since VIPP1-underexpressing Arabidopsis mutants were abolished in vesicle budding from the inner membrane and had distorted thylakoids; VIPP1 in Chlamy is located to stroma, thylakoids, and low density membranes; it forms ring-like oligomers, which also assemble into rod-like structures; these are disassembled by the HS…	Vesicle inducing protein in plastids 1	C	-	18.5578	0.988519	1.16505	1.42741	1.34011	4.21395	0	0	0.166667	0.0263158	0.140351	8.57386e-05	4.06682	31593	7	7	57	0.00138084	1	14080.2	14998.8	13235.1	22459.3	137128	219331	354108	491482	1.26682e+06	0.0111146	0.0118397	0.0104475	0.0177288	0.108246	0.173135	0.279524	0.387964
Cre01.g015350.t1.1	Cre01.g015350.t1.1	POR1	Light-dependent protochlorophyllide reductase, chloroplast precursor; Converts protochlorophyllide to chlorophyllide using NADPH and light as the reductant; Chlamydomonas mutant known as pc-1 has a two-nucleotide deletion within the fourth and fifth codon	Light-dependent protochlorophyllide reductase	C	-	28.8907	1.26881	1.42037	1.83883	1.33924	4.85253	0	0	0.166667	0.0263158	0.140351	4.28691e-06	5.36786	42187	21	21	10	0.000393539	1	1.47822e+06	1.41227e+06	731624	1.48368e+06	2.74502e+07	3.71779e+07	5.04794e+07	3.24024e+07	1.52616e+08	0.00968591	0.00925379	0.00479389	0.00972164	0.179865	0.243605	0.330761	0.212314
Cre13.g607900.t1.1	Cre13.g607900.t1.1	CPLD68	-	Conserved in the Plant Lineage and Diatoms	M	-	18.9598	1.07673	1.20624	1.38774	1.33496	4.24487	0	0	0.166667	0.0263158	0.140351	3.70698e-05	4.43098	57537	18	18	38	0.000895528	1	23950.2	31626	27606.6	40786	285786	508491	674146	881997	2.47439e+06	0.00967923	0.0127813	0.0111569	0.0164833	0.115497	0.205502	0.27245	0.35645
Cre06.g252650.t1.2	Cre06.g252650.t1.2	LEU1S	isopropylmalate dehydratase (EC 4.2.1.33); small subunit, involved in leucine biosynthesis	Isopropylmalate dehydratase, small subunit	C	-	21.0082	1.12667	1.43063	1.38576	1.33307	4.39288	0	0	0.166667	0.0263158	0.140351	2.01627e-06	5.69545	23829	9	9	7	0.00026442	1	214534	150180	185334	249475	2.87186e+06	4.04801e+06	4.50516e+06	5.37153e+06	1.75961e+07	0.0121921	0.00853485	0.0105327	0.0141779	0.16321	0.230052	0.256032	0.305268
Cre11.g481500.t1.2	Cre11.g481500.t1.2	HIS7	glutamine amidotransferase/cyclase involved in histidine biosynthesis; imidazole glycerol phosphate synthase (IGPS).May contain additional coding sequence in intronic N-island PMID: 27175017	Imidazole glycerol phosphate synthase	C	-	7.68407	0.228446	0.623475	1.08339	1.30973	2.94187	0	0	0.166667	0.0263158	0.140351	0.00519649	2.28429	50563	7	7	225	0.0212017	0.942605	24576	16038.3	9914.08	12511.5	41586.9	67396.1	120128	255291	547442	0.0448924	0.0292968	0.0181098	0.0228544	0.0759658	0.123111	0.219436	0.466334
Cre14.g614750.t1.1	Cre14.g614750.t1.1	-	Related to GCN5	N-acetyltransferase	C	-	20.9657	1.10591	1.36924	1.53369	1.30451	4.38996	0	0	0.166667	0.0263158	0.140351	1.16325e-06	5.93433	41185	3	3	6	0.000177977	1	24122.5	18737.6	12703.2	19285.3	307849	438486	434114	388806	1.6441e+06	0.0146721	0.0113968	0.00772654	0.01173	0.187244	0.266702	0.264043	0.236485
Cre12.g510550.t1.2	Cre12.g510550.t1.2	-	-	(1 of 2) PTHR12197//PTHR12197:SF145 - SET AND MYND DOMAIN CONTAINING // SET DOMAIN-CONTAINING PROTEIN	C	-	20.3462	3.9006	0.925906	3.7733	1.28696	4.36163	0	0	0.166667	0.0263158	0.140351	0.292653	0.533648	92951	3	3	723	0.371584	0.164506	0.041682	693.306	1.51168	720.513	331.549	5845.63	8969.28	13950.9	30179.6	0	0.0229727	0	0.0238742	0	0.193695	0.297197	0.462261
Cre17.g718950.t1.2	Cre17.g718950.t1.2	RCA2	Related to RuBisCO activase (RCA); catalyzes the activation of RuBisCO (ribulose-1,5-bisphosphate carboxylase/oxygenase; EC 4.1.1.39); via the ATP-dependent carboxylation of the epsilon-amino group of lysine.	Similar to RuBisCO activase	O	Pyrenoid	24.2597	1.3498	1.46417	1.47351	1.27687	4.60049	1	0	0.222222	0.0263158	0.195906	1.54012e-07	6.81244	53330	27	26	1	0.000141383	1	149818	143144	132982	214107	3.35249e+06	4.16817e+06	3.95641e+06	4.05038e+06	1.61675e+07	0.00926663	0.00885378	0.00822525	0.013243	0.20736	0.257811	0.244714	0.250526
Cre08.g365400.t1.2	Cre08.g365400.t1.2	PRPL31	imported to chloroplast; Chloroplast large ribosomal subunit protein L31	Chloroplast ribosomal protein L31	C	-	12.6188	0.799007	1.03717	1.42532	1.25531	3.6575	0	0	0.222222	0.0263158	0.195906	4.4856e-05	4.34818	14802	5	5	45	0.000915063	1	22878.8	18214.6	8408.61	10834.6	144026	198419	223893	195039	821713	0.0278428	0.0221666	0.010233	0.0131854	0.175275	0.24147	0.27247	0.237357
Cre09.g394621.t1.1	Cre09.g394621.t1.1	-	-	(1 of 4) KOG0993 - Rab5 GTPase effector Rabaptin-5	C	Pyrenoid	19.077	1.12474	1.29056	1.45963	1.23389	4.25376	1	0	0.277778	0.0263158	0.251462	1.06438e-05	4.9729	189648	40	39	22	0.000444138	1	162382	177446	142103	272669	2.16409e+06	3.46437e+06	4.09482e+06	4.67222e+06	1.51501e+07	0.0107182	0.0117125	0.00937966	0.0179978	0.142843	0.22867	0.270283	0.308395
Cre02.g142351.t1.1	Cre02.g142351.t1.1	-	May contain additional coding sequence in intronic N-island PMID: 27175017	(1 of 2) K15631 - molybdenum cofactor sulfurtransferase (ABA3)	C	-	14.4548	0.62888	1.01645	1.47849	1.23222	3.85348	0	0	0.277778	0.0263158	0.251462	0.00126522	2.89783	92357	10	10	127	0.00914545	0.996491	28661.9	27099.7	18410.4	43853.4	121951	281460	554062	748562	1.82406e+06	0.0157132	0.0148568	0.0100931	0.0240416	0.0668568	0.154304	0.303752	0.410382
Cre06.g306350.t1.2	Cre06.g306350.t1.2	FDX3	Fe2S2 containing redox protein, predicted chloroplast localization	Apoferredoxin	C	-	10.9988	0.729279	0.988838	1.14787	1.22348	3.45928	0	0	0.277778	0.0263158	0.251462	2.52576e-05	4.59761	20051	2	2	34	0.000681955	1	6734.92	5690.69	4719.3	5351.24	36108.6	55463	66335.8	89523.6	269927	0.0249509	0.0210823	0.0174836	0.0198248	0.133772	0.205474	0.245754	0.331658
Cre13.g576400.t1.2	Cre13.g576400.t1.2	-	-	aminotransferase related to 4-amino-4-deoxychorismate lyase	C	-	15.1459	1.07467	1.00559	1.41149	1.21731	3.92086	0	0	0.277778	0.0263158	0.251462	4.67104e-05	4.33059	45213	2	2	46	0.000932177	1	2142.26	3282.74	1733.52	3723.31	25441.6	33252.7	44711.2	61409.9	175697	0.0121929	0.0186841	0.00986652	0.0211916	0.144803	0.189261	0.254479	0.349521
Cre10.g430350.t1.2	Cre10.g430350.t1.2	-	-	-	C	-	14.7905	1.02319	1.0213	1.39559	1.21269	3.8866	0	0	0.277778	0.0263158	0.251462	4.36083e-05	4.36043	39702	5	5	43	0.000930987	1	20387.1	30881.1	16721.3	32996.6	215053	324332	415780	538473	1.59462e+06	0.0127849	0.0193658	0.0104861	0.0206924	0.134861	0.203391	0.260739	0.33768
Cre01.g054850.t1.2	Cre01.g054850.t1.2	-	-	-	C	-	12.3101	0.879782	1.03067	1.33606	1.15219	3.62177	0	0	0.277778	0.0263158	0.251462	8.4505e-05	4.07312	25242	7	7	56	0.00138528	1	25121.1	20130.9	10495.5	27670.1	190468	216038	227544	392831	1.1103e+06	0.0226256	0.0181311	0.0094529	0.0249214	0.171546	0.194577	0.20494	0.353806
Cre03.g151000.t1.2	Cre03.g151000.t1.2	DSP8	Dual Specificity Protein Phosphatase Homolog 8	Dual-specificity protein phosphatase	C	-	10.7794	0.472698	0.903172	1.40255	1.1439	3.4302	0	0	0.277778	0.0263158	0.251462	0.00134573	2.87104	47497	4	4	130	0.00950293	0.995891	7481.17	5706.08	3451.57	7708.28	22216.1	45657.2	87209.4	107364	286794	0.0260855	0.0198961	0.012035	0.0268774	0.0774636	0.159199	0.304084	0.374359
Cre03.g184550.t1.2	Cre03.g184550.t1.2	CPLD28	Conserved expressed protein, chloroplast location predicted in Arabidopsis	Conserved in the Plant Lineage and Diatoms	O	-	18.3875	1.0721	1.38305	1.58722	1.14329	4.20066	0	0	0.277778	0.0263158	0.251462	0.000341549	3.46655	33982	3	3	81	0.00387089	0.999957	2579.7	1750.33	1869.34	6924.25	30456	42283.7	72262.3	96308.8	254434	0.0101389	0.00687928	0.00734703	0.0272143	0.119701	0.166187	0.284012	0.378521
Cre10.g446500.t1.1	Cre10.g446500.t1.1	CPL24	Conserved in photosynthetic organisms; contains pfam07534: TLD domain; null-allele mutant was isolated (PMID 29743196)	Conserved in the Plant Lineage	C	-	17.5563	1.1153	1.25227	1.51995	1.14003	4.13392	0	0	0.277778	0.0263158	0.251462	1.30272e-05	4.88515	31900	11	10	26	0.000459961	1	64816.1	70688.6	42776.9	105347	845248	1.26363e+06	1.41631e+06	1.45428e+06	5.2631e+06	0.0123152	0.013431	0.0081277	0.0200161	0.160599	0.240093	0.269102	0.276316
Cre09.g395650.t1.1	Cre09.g395650.t1.1	-	-	(1 of 2) PF13806 - Rieske-like [2Fe-2S] domain (Rieske_2)	O	-	15.0599	1.03965	1.03512	1.41398	1.13739	3.91264	0	0	0.277778	0.0263158	0.251462	0.000144673	3.83961	22866	3	3	66	0.00201228	0.999999	8962.26	17289.6	12452.6	19262.4	98190.3	187459	323027	264302	930945	0.00962706	0.0185721	0.0133763	0.0206913	0.105474	0.201364	0.346988	0.283907
Cre01.g049600.t1.2	Cre01.g049600.t1.2	CGLD22	-	Conserved in the Green Lineage and Diatoms	C	-	15.3639	0.831695	3.37044	1.35025	1.13471	3.94147	0	0	0.277778	0.0263158	0.251462	0.0351627	1.45392	42189	2	2	421	0.0766731	0.620277	219.644	0.890554	94.1611	494.943	1490.79	2089.77	2109.21	6749.39	13248.8	0.0165784	6.72177e-05	0.00710714	0.0373575	0.112522	0.157733	0.1592	0.509434
Cre10.g433100.t1.2	Cre10.g433100.t1.2	-	-	(1 of 1) K03979 - GTP-binding protein (obg)	C	-	6.80299	0.125846	0.680502	1.58752	1.12281	2.76617	0	0	0.277778	0.0263158	0.251462	0.0100151	1.99934	70199	2	2	283	0.0324873	0.867688	5937.25	3605.28	747.292	2457.05	7932.88	17275.9	28907.5	32600.4	99463.6	0.0596926	0.0362472	0.00751322	0.024703	0.0797566	0.173691	0.290634	0.327762
Cre07.g314650.t1.2	Cre07.g314650.t1.2	RECA	Chloroplast localized single-strand DNA binding protein, involved in chloroplast genome integrity [PMID:27756821]; up-regulated in early zygotes; 3 AA difference with EST-based published sequence BAB64921 at boundaries of 4th intron	Chloroplast RecA recombination protein	C	-	5.57735	0.308327	0.364439	0.868523	1.11566	2.47958	0	0	0.277778	0.0263158	0.251462	0.00794115	2.10012	45373	5	5	261	0.0279309	0.898874	5410.2	6335.49	3411.07	4504.5	11003.7	14662.9	25200.7	58790.3	129319	0.0418361	0.0489912	0.0263772	0.0348325	0.0850899	0.113385	0.194873	0.454615
Cre11.g476750.t1.2	Cre11.g476750.t1.2	FNR1	Ferredoxin-NADP reductase, chloroplast precursor; involved in photosynthetic linear, and possibly in cyclic, electron flow; major isoform	Ferredoxin-NADP reductase, chloroplast	C	-	5.66148	0.541258	0.350529	0.702584	1.11432	2.50118	0	0	0.277778	0.0263158	0.251462	0.0062801	2.20203	38698	3	3	238	0.0242232	0.925139	2690.46	5302.49	3539.12	3565.26	9355.87	11885.3	17843.5	46388.6	100571	0.0267519	0.0527241	0.0351904	0.0354504	0.0930279	0.118179	0.177422	0.461254
Cre01.g002400.t1.1	Cre01.g002400.t1.1	TGL1	-	Triacylglycerol lipase	O	-	8.3151	0.507277	0.907872	1.07306	1.11327	3.05573	0	0	0.277778	0.0263158	0.251462	0.000209932	3.67792	24758	3	3	72	0.00267664	0.999996	3688.13	2427.63	1929.24	2695.2	11859.9	19636.1	22826.9	34983	100046	0.0368643	0.0242651	0.0192835	0.0269395	0.118545	0.19627	0.228164	0.349668
Cre10.g458550.t1.2	Cre10.g458550.t1.2	-	-	(1 of 1) PTHR33449//PTHR33449:SF1 - FAMILY NOT NAMED // NUCLEOID-ASSOCIATED PROTEIN YBAB	C	-	10.4199	0.370305	1.04553	1.30117	1.10534	3.38126	0	0	0.277778	0.0263158	0.251462	0.00299981	2.52291	17050	2	2	195	0.0141222	0.976697	2103.72	995.73	1128.41	2359.22	4935.05	11057.8	22575.2	30068.3	75223.5	0.0279662	0.013237	0.0150008	0.0313628	0.0656051	0.147	0.300109	0.39972
Cre12.g530850.t1.1	Cre12.g530850.t1.1	-	-	-	C	-	13.7903	0.956309	1.09588	1.40356	1.10265	3.78558	0	0	0.277778	0.0263158	0.251462	7.54525e-05	4.12233	149228	2	2	52	0.00133203	1	107.091	115.342	75.9207	191.405	968.414	1438.36	1922.74	2424.37	7243.65	0.0147841	0.0159231	0.010481	0.0264238	0.133692	0.198569	0.265438	0.334689
Cre01.g004500.t1.2	Cre01.g004500.t1.2	LEU1	putative 3-isopropylmalate dehydratase (EC 4.2.1.33), large subunit; isopropylmalate isomerase; similarity to rice IPMI (GenBank XP_463952); predicted as plastidic by Target-P and by homology	Isopropylmalate dehydratase, large subunit	C	-	8.63688	0.483897	0.744893	1.28658	1.08336	3.11051	0	0	0.277778	0.0263158	0.251462	0.00206864	2.68432	53567	13	13	158	0.0120191	0.988833	68830.4	55964.3	26986.4	77056.8	209738	311032	522064	933611	2.20528e+06	0.0312116	0.0253774	0.0122371	0.0349419	0.0951071	0.141039	0.236733	0.423352
Cre12.g536450.t1.2	Cre12.g536450.t1.2	-	-	-	C	-	10.6978	0.755497	0.735947	1.65587	1.08032	3.41925	0	0	0.277778	0.0263158	0.251462	0.00182534	2.73866	34593	2	2	148	0.011322	0.991505	1827.98	2842.77	586.56	2847.18	10410.4	15477.1	26557.2	34255.8	94805	0.0192814	0.0299855	0.00618701	0.030032	0.109809	0.163252	0.280125	0.361329
gi|28269772|tpg|DAA00950.1|	gi|28269772|tpg|DAA00950.1| TPA_inf: ribulose bisphosphate carboxylase large subunit (chloroplast) [Chlamydomonas reinhardtii]	28269772	ribulose bisphosphate carboxylase large subunit (chloroplast) [Chlamydomonas reinhardtii]	-	C	Pyrenoid	13.0343	1.07132	0.971345	1.44752	1.06598	3.70424	1	0	0.333333	0.0263158	0.307018	4.30096e-05	4.36643	53193	27	27	42	0.000940067	1	5.55025e+06	7.21577e+06	3.02893e+06	8.58414e+06	6.54081e+07	6.75503e+07	8.48809e+07	9.99253e+07	3.42144e+08	0.016222	0.0210899	0.00885281	0.0250893	0.191171	0.197433	0.248085	0.292057
Cre06.g273050.t1.2	Cre06.g273050.t1.2	CGLD10	related to SET domain transcriptional regulators	Conserved in the Green Lineage and Diatoms	C	-	14.5856	0.888591	1.40139	1.39912	1.06198	3.86647	0	0	0.333333	0.0263158	0.307018	0.000153902	3.81276	52761	2	2	69	0.00204756	0.999999	5505.36	2660.86	3468.3	8813.85	42596.7	67051.8	86944.1	101659	318699	0.0172744	0.00834912	0.0108827	0.0276557	0.133658	0.210392	0.272809	0.318979
Cre07.g319950.t1.2	Cre07.g319950.t1.2	-	-	-	C	-	12.7442	0.712374	1.03182	1.55064	1.05822	3.67177	0	0	0.333333	0.0263158	0.307018	0.00054638	3.26251	26577	3	3	92	0.00545192	0.999732	7927.53	8029.52	4051.27	12404.5	40880.1	86399.4	143955	141840	445487	0.0177952	0.0180241	0.00909402	0.0278447	0.0917649	0.193944	0.323141	0.318392
Cre01.g034400.t1.1	Cre01.g034400.t1.1	PGL1	belongs to pentose phosphate pathway; probably chloroplast-targeted	6-phosphogluconolactonase	C	-	9.78861	0.707396	0.9281	1.2119	1.05353	3.2911	0	0	0.333333	0.0263158	0.307018	2.05823e-05	4.68651	38970	4	4	29	0.000651538	1	15091.1	12868.9	10674	12025.2	76933.7	109054	173870	136025	546542	0.0276119	0.0235461	0.01953	0.0220023	0.140764	0.199535	0.318128	0.248883
Cre02.g104300.t1.1	Cre02.g104300.t1.1	-	-	-	M	-	9.60505	0.515475	0.954324	1.24026	1.04786	3.26379	0	0	0.333333	0.0263158	0.307018	0.000961711	3.01696	58497	3	3	113	0.00781284	0.998343	1054.59	988.379	654.167	1396.17	3455.87	8897.08	11375	15588.4	43409.7	0.0242938	0.0227686	0.0150696	0.0321626	0.0796106	0.204956	0.262038	0.3591
Cre06.g257601.t1.2	Cre06.g257601.t1.2	PRX1	thioredoxin dependent peroxidase, chloroplast precursor, PMID: 11784321. Protein processed at aa 39 to produce N-terminus of SHAEKPL as determined by Edman degradation	2-cys Peroxiredoxin	C	-	10.2642	0.894581	0.941714	1.19674	1.04524	3.35955	0	0	0.333333	0.0263158	0.307018	3.18606e-06	5.49675	26060	9	9	9	0.000324978	1	178730	179978	103912	165539	1.4021e+06	1.57374e+06	1.63457e+06	1.83714e+06	7.07571e+06	0.0252597	0.025436	0.0146857	0.0233953	0.198157	0.222414	0.231012	0.259641
Cre10.g435800.t1.2	Cre10.g435800.t1.2	CSP41B	Cleaves RNA in vitro, but appears necessary for stabilizing Cp mRNA in Arabidopsis and spinach; Arabidopsis homolog binds multiple mRNA and rRNA and interacts with Csp41a in multimeric complexes; also found associated with ribosomes and RNA polymerase; cp ribosome-associated protein RAP38; similar to NAD-dependent nucleoside-diphosphate-sugar epimerase/dehydratase	Chloroplast stem-loop-binding protein 41b	C	Pyrenoid	9.89697	0.858925	0.898948	1.19549	1.03272	3.30699	1	0	0.388889	0.0263158	0.362573	2.32717e-05	4.63317	44939	15	15	31	0.000689144	1	272451	266792	166400	328434	1.96885e+06	2.11408e+06	2.60999e+06	3.5413e+06	1.12683e+07	0.0241785	0.0236763	0.0147671	0.0291467	0.174725	0.187613	0.231622	0.314271
Cre06.g271850.t1.2	Cre06.g271850.t1.2	ABC-F	-	(1 of 1) PTHR19211//PTHR19211:SF56 - ATP-BINDING TRANSPORT PROTEIN-RELATED // SUBFAMILY NOT NAMED	C	-	14.2166	0.979556	1.3259	1.34725	1.03092	3.8295	0	0	0.388889	0.0263158	0.362573	1.15043e-05	4.93914	85729	10	10	24	0.000440039	1	22050.4	13672.5	13155.6	28087.5	210364	289568	292657	301603	1.17116e+06	0.0188278	0.0116744	0.011233	0.0239826	0.179621	0.24725	0.249887	0.257525
Cre17.g721500.t1.2	Cre17.g721500.t1.2	STA2	-	Granule-bound starch synthase I	C	Pyrenoid	7.71586	0.515767	0.738119	1.22437	1.0295	2.94783	1	0	0.444444	0.0263158	0.418129	0.00050576	3.29606	76855	17	17	90	0.00515875	0.999797	260151	244021	113254	226703	853084	1.3352e+06	1.89854e+06	2.42635e+06	7.35731e+06	0.0353595	0.0331672	0.0153934	0.0308133	0.115951	0.18148	0.258048	0.329788
Cre01.g021251.t1.1	Cre01.g021251.t1.1	ARG7	Argininosuccinate lyase (Argininosuccinase). Last enzyme in arginine biosynthetic pathway. arg7 mutants require exogenous arginine. Genetic locus maps to right arm of linkage group I [PMID: 258383; PMID: 17126]	Argininosuccinate lyase	C	-	6.06172	0.0527029	0.471755	1.2474	1.01522	2.59973	0	0	0.444444	0.0263158	0.418129	0.0277192	1.55722	56058	3	3	391	0.06508	0.674944	2963	2686.41	891.147	2931.11	3345.3	7960.25	15752.6	30356.4	66886.2	0.0442991	0.0401638	0.0133233	0.0438224	0.0500147	0.119012	0.235514	0.453851
Cre12.g512300.t1.2	Cre12.g512300.t1.2	-	-	(1 of 1) 1.13.11.12//1.13.11.58 - Linoleate 13S-lipoxygenase / Lipoxidase // Linoleate 9S-lipoxygenase / Linoleate 9-lipoxygenase	M	-	12.0967	1.15168	0.985486	1.23607	1.01388	3.59654	0	0	0.444444	0.0263158	0.418129	1.78068e-05	4.74941	117917	6	6	27	0.000605432	1	5510.86	6109.74	2972.99	6715.53	78144.2	59089.2	51199.7	69336.2	279078	0.0197466	0.0218925	0.0106529	0.0240632	0.280008	0.21173	0.18346	0.248447
Cre01.g052100.t1.2	Cre01.g052100.t1.2	PRPL18	imported to chloroplast; Chloroplast large ribosomal subunit protein L18	Chloroplast ribosomal protein L18	C	-	3.30347	0.187902	0.273005	0.793389	1.01021	1.72398	0	0	0.444444	0.0263158	0.418129	0.0123965	1.9067	15950	2	2	308	0.0369479	0.834458	10131.5	12741	5309.26	2970.53	15616.2	23889.6	32993.1	30411.8	134063	0.0755727	0.0950375	0.0396027	0.0221577	0.116484	0.178197	0.246101	0.226847
Cre01.g012150.t1.2	Cre01.g012150.t1.2	MSRA4	contains an N-terminal FKBP-type immunophilin domain and a C-terminalmethionine-S-sulfoxide reductase domain that catalyzes the thioredoxin-dependent reduction of L-methionine (S)-S-oxide in oxidized proteins	Peptide methionine-S-sulfoxide reductase and FKBP-type peptidyl-prolyl cis-trans isomerase	M	-	5.27071	0.270603	0.558731	1.01134	1.00598	2.398	0	0	0.444444	0.0263158	0.418129	0.00464591	2.33293	36719	2	2	215	0.019837	0.951452	3943.73	2747.93	1135.68	2525.98	7353.78	9948.01	11657.3	25610.3	64922.7	0.0607451	0.0423261	0.0174928	0.0389075	0.11327	0.153229	0.179557	0.394474
Cre02.g143307.t1.1	Cre02.g143307.t1.1	CLPC1	Probably chloroplastic (by homology); possibly the ATP-dependent subunit of Clp protease, as its Volvox orthologue contains the IGF motif that binds ClpP (PMID: 11224567)	ClpC chaperone, Hsp100 family	0	-	5.38902	0.281645	0.527874	0.924371	1.00356	2.43002	0	0	0.444444	0.0263158	0.418129	0.00266904	2.57364	5762	3	3	181	0.0135369	0.981288	11863.4	11667.2	7387.86	9059.08	22691.1	39340.5	62071.2	91337.1	255417	0.0464472	0.0456789	0.0289246	0.0354677	0.0888392	0.154025	0.243019	0.357599
Cre06.g259100.t1.1	Cre06.g259100.t1.1	SAGA3	-	-	C	-	15.6293	1.22484	1.37657	1.44219	1.00111	3.96618	0	0	0.444444	0.0263158	0.418129	0.000231411	3.63562	138477	37	37	73	0.00291008	0.999993	349922	337038	340286	1.29526e+06	5.87237e+06	8.02144e+06	9.41956e+06	1.29859e+07	3.86218e+07	0.00906022	0.00872663	0.00881073	0.0335371	0.152048	0.207692	0.243892	0.336233
Cre03.g175400.t1.2	Cre03.g175400.t1.2	PGI1	PGI, phosphohexose isomerase, glucose-6-phosphate isomerase [EC:5.3.1.9]; belongs to sugar isomerase (SIS) family; ts-lethal mutant was isolated	Phosphoglucose isomerase	C	-	9.09696	0.758701	0.873436	1.20402	1.00038	3.18538	0	0	0.444444	0.0263158	0.418129	3.7892e-05	4.42145	72336	20	20	39	0.000891919	1	170793	163234	96850.4	187419	979874	1.21968e+06	1.54925e+06	1.87582e+06	6.24292e+06	0.0273578	0.0261471	0.0155136	0.0300211	0.156958	0.195371	0.248161	0.300471
Cre06.g282000.t1.1;Cre06.g282000.t2.1	Cre06.g282000.t1.1	STA3	-	Soluble starch synthase III	C	-	6.58489	0.421004	0.707578	1.08147	0.999923	2.71916	0	0	0.444444	0.0263158	0.418129	0.000633119	3.19851	137957	26	26	96	0.00605421	0.999552	176342	130934	78531.3	134902	464901	667774	947355	1.34878e+06	3.94952e+06	0.044649	0.0331518	0.0198837	0.0341566	0.117711	0.169077	0.239866	0.341505
Cre10.g440050.t1.2	Cre10.g440050.t1.2	CSP41A	Homologous to CSP41b; Arabidopsis homologs form multimeric complexes and bind multiple mRNA and rRNA; similar to NAD-dependent nucleoside-diphosphate-sugar epimerase/dehydratase	Chloroplast stem-loop-binding protein 41a	C	Pyrenoid	8.30326	0.758507	0.824395	1.09532	0.998495	3.05368	1	0	0.5	0.0263158	0.473684	1.0185e-05	4.99204	48189	20	19	21	0.000445231	1	343016	344655	216117	328145	1.96708e+06	2.30028e+06	2.69161e+06	3.27011e+06	1.1461e+07	0.029929	0.030072	0.0188567	0.0286315	0.171632	0.200705	0.234849	0.285325
Cre13.g603225.t1.1	Cre13.g603225.t1.1	-	-	(1 of 2) K03924 - MoxR-like ATPase (moxR)	C	-	5.39424	0.542742	0.504195	0.965681	0.990037	2.43142	0	0	0.5	0.0263158	0.473684	0.000375362	3.42555	45325	5	5	84	0.00410217	0.999937	12777.1	15626	6286.3	7892.11	44583.4	49893.5	58086.7	77131.2	272276	0.0469269	0.0573904	0.0230879	0.0289857	0.163743	0.183246	0.213337	0.283283
Cre01.g049000.t1.2	Cre01.g049000.t1.2	CGL31	-	Conserved in the Green Lineage	C	Stroma	9.52734	0.806	0.949271	1.21423	0.983037	3.25207	0	1	0.5	0.0526316	0.447368	6.52304e-06	5.18555	23826	3	3	13	0.000460627	1	7246.55	6716.87	3854.34	5712.59	46358.7	59763.8	63121.4	54937.7	247712	0.0292539	0.0271156	0.0155598	0.0230614	0.187148	0.241263	0.254818	0.221781
Cre12.g497350.t1.1	Cre12.g497350.t1.1	PPR13	-	PentatricoPeptide Repeat protein	O	-	8.167	0.710855	0.915445	1.12249	0.980689	3.02981	0	0	0.5	0.0526316	0.447368	3.69736e-05	4.43211	190123	10	9	37	0.000917345	1	39203.1	32302.7	16568.8	23103.1	201454	265879	219673	220983	1.01917e+06	0.0384658	0.0316953	0.0162572	0.0226686	0.197665	0.260879	0.215542	0.216827
Cre06.g265100.t1.1	Cre06.g265100.t1.1	-	-	(1 of 2) PTHR19211//PTHR19211:SF45 - ATP-BINDING TRANSPORT PROTEIN-RELATED // ATP-BINDING CASSETTE SUB-FAMILY F MEMBER 3	C	-	13.8013	1.11512	1.26529	1.44158	0.979722	3.78674	0	0	0.5	0.0526316	0.447368	0.00101462	2.9937	80285	10	10	114	0.00817037	0.998069	5373.98	6944.63	6344.82	27193.9	70051.6	127921	175386	259533	678749	0.00791747	0.0102315	0.00934781	0.0400647	0.103207	0.188465	0.258396	0.38237
Cre04.g212500.t1.2	Cre04.g212500.t1.2	CGL42	-	Conserved in the Green Lineage	C	-	8.2973	0.569328	0.755482	1.26306	0.961625	3.05264	0	0	0.5	0.0526316	0.447368	0.00195701	2.70841	35686	2	2	154	0.0116658	0.990091	2223.69	1923.02	1206.96	3620.02	8249.04	10951.3	22118.4	33138.8	83431.3	0.026653	0.0230492	0.0144666	0.0433893	0.0988723	0.131262	0.265109	0.397199
Cre11.g479750.t1.2	Cre11.g479750.t1.2	SRP54L	Expressed Protein. Similar to the Chloroplast SRP54 component of Signal Recognition particle, called FFC (Fifty-Four-Chloroplast Homologue) in land plants, almost identical to gb: AAK12834.	Similar to Chloroplast SRP54	C	-	10.511	1.23626	0.888094	1.23067	0.958149	3.39383	0	0	0.5	0.0526316	0.447368	0.00278914	2.55453	59674	2	2	187	0.0136921	0.97965	294.679	962.29	586.482	2177.25	5077.07	7437.04	9975.21	19772.3	46282.3	0.006367	0.0207918	0.0126719	0.0470428	0.109698	0.160689	0.21553	0.42721
Cre08.g384000.t1.1	Cre08.g384000.t1.1	CYP771A1	cytochrome P450, unknown function	Cytochrome P450, CYP197 superfamily	M	-	4.1014	0.204551	0.349882	0.671379	0.944749	2.03612	0	0	0.5	0.0526316	0.447368	0.0167305	1.77649	179281	2	2	342	0.0449082	0.780771	550.947	491.233	256.811	455.111	882.39	1099.43	1205.02	4007.43	8948.37	0.0615695	0.0548963	0.0286992	0.0508596	0.0986089	0.122864	0.134663	0.447839
Cre10.g451900.t1.1	Cre10.g451900.t1.1	THS1	putative threonine synthase (EC:4.2.3.1); organelle (mitochondria) targeting predicted by Target-P; plastid location expected based on homology	Threonine synthase	C	-	7.95714	0.706692	0.82673	1.09954	0.938561	2.99225	0	0	0.5	0.0526316	0.447368	0.000140058	3.85369	54835	18	18	65	0.00197805	1	172852	178528	116972	245970	879764	1.19794e+06	1.47103e+06	2.13523e+06	6.39828e+06	0.0270154	0.0279025	0.0182818	0.0384431	0.1375	0.187229	0.22991	0.333718
Cre16.g691000.t1.2	Cre16.g691000.t1.2	EFP1	Putative organellar translation elongation factor P (EF-P)	Organellar elongation factor P	C	-	7.91117	0.59374	0.920901	1.09973	0.935198	2.98389	0	0	0.5	0.0526316	0.447368	0.000153152	3.81488	23862	3	3	68	0.00206755	0.999999	9786.14	10220.9	5832.59	10598.4	38401.8	85190.5	73382	91292.9	324705	0.0301385	0.0314775	0.0179627	0.03264	0.118267	0.262363	0.225996	0.281156
Cre01.g016514.t1.1	Cre01.g016514.t1.1	DLD2	-	(1 of 1) PTHR22912//PTHR22912:SF142 - DISULFIDE OXIDOREDUCTASE // SUBFAMILY NOT NAMED	C	-	6.91587	0.502126	0.661269	1.03561	0.921364	2.78991	0	0	0.5	0.0526316	0.447368	0.00526492	2.27861	61272	8	8	226	0.0213858	0.941502	20000.7	22408.3	16926.9	42258	63558.2	102726	183735	352592	804205	0.0248702	0.027864	0.021048	0.0525463	0.0790323	0.127736	0.228468	0.438436
Cre09.g386735.t1.1	Cre09.g386735.t1.1	DLA1	Dihydrolipoamide acetyltransferase, probably mitochondrial; EC 2.3.1.12); E2 component of pyruvate dehydrogenase complex; null-allele mutant was isolated (PMID 29743196)	Dihydrolipoamide acetyltransferase	M	-	13.0957	1.51139	0.879366	1.07793	0.913193	3.71102	0	0	0.5	0.0526316	0.447368	0.00191412	2.71803	64041	11	11	152	0.0115603	0.990561	41343.2	109405	28423.4	33533.9	1.34213e+06	828709	340102	274586	2.99824e+06	0.0137892	0.0364897	0.00948003	0.0111846	0.447641	0.276399	0.113434	0.0915824
Cre16.g664000.t1.2	Cre16.g664000.t1.2	HLM25	-	Histone-lysine N-methyltransferase	O	-	4.57404	0.354912	0.606994	0.686206	0.906152	2.19347	0	0	0.5	0.0526316	0.447368	0.000427511	3.36905	56120	2	2	85	0.00461712	0.999893	6658.62	5500.62	4787.7	4864.4	15076.3	22253.9	23245.2	39190.6	121577	0.0547686	0.0452438	0.0393799	0.0400108	0.124006	0.183043	0.191197	0.322351
Cre10.g436650.t1.1	Cre10.g436650.t1.1	HEL45	-	DEAD/DEAH box helicase-related protein	C	-	3.93469	-0.116937	0.0315716	2.30387	0.905397	2.02996	0	0	0.5	0.0526316	0.447368	0.947737	0.0233121	76864	2	2	905	0.961351	0.0503881	433.994	909.005	3.61504	874.701	331.549	977.547	727.759	7034.87	10961.5	0.0395926	0.0829271	0.000329794	0.0797976	0	0.0891801	0.0663923	0.641781
Cre02.g090850.t1.1	Cre02.g090850.t1.1	CLPB3	probably chloroplastic or mitochondrial, by homology to At5g15450 and At2g25140 (PMID: 17144892)	ClpB chaperone, Hsp100 family	C	-	6.26116	0.408567	0.73748	1.09017	0.903568	2.64643	0	0	0.5	0.0526316	0.447368	0.00122016	2.91358	109756	5	5	126	0.00888973	0.996808	8722.65	5897.21	3636.99	8571.65	22346.8	32220	44761.8	68648.7	194806	0.0447761	0.0302722	0.0186698	0.044001	0.114713	0.165396	0.229776	0.352396
Cre03.g144144.t1.1;Cre03.g144144.t2.1;Cre03.g165950.t1.2;Cre12.g485350.t1.2	Cre03.g144144.t1.1	-	-	-	M	-	10.3836	0.864678	1.11511	1.29702	0.894003	3.37623	0	0	0.5	0.0526316	0.447368	0.000541266	3.26659	57475	8	8	91	0.00546024	0.999741	7778.82	6586.16	6224.53	20542	56962.8	85850.5	123346	160933	468224	0.0166135	0.0140663	0.0132939	0.0438722	0.121657	0.183353	0.263433	0.34371
Cre05.g242000.t1.2	Cre05.g242000.t1.2	CHLD	Magnesium-chelatase subunit chlD, chloroplast precursor (Mg-protoporphyrin IX chelatase) (Mg-chelatase subunit D); orthologous to the bacterial magnesium chelatase subunits BchD, and other plant magnesium chelatase subunits ChlD; [PMID: 9359397]; forms an ATP dependent complex with the ChlI subunit (probably a double hexameric ring complex) before acting on the protoporphyrin which is bound to th…	Magnesium chelatase subunit D, chloroplast precursor	C	-	4.48622	0.244575	0.608563	0.857914	0.880666	2.1655	0	0	0.5	0.0526316	0.447368	0.000949323	3.02259	83200	19	19	111	0.00785116	0.998403	181277	110019	87040.9	97934.9	318360	446717	627534	744052	2.61294e+06	0.0693769	0.0421057	0.0333115	0.0374808	0.12184	0.170964	0.240164	0.284757
Cre12.g510800.t1.2	Cre12.g510800.t1.2	CHLI2	Magnesium-chelatase subunit chlI, chloroplast precursor (Mg-protoporphyrin IX chelatase); Orthologous to the bacterial magnesium chelatase subunits BchI, and other plant magnesium chelatase subunits ChlI [PMID: 9359397]; forms an ATP dependent hexameric ring complex and a complex with the ChlD subunit (probably a double hexameric ring complex) before acting on the protoporphyrin which is bound to…	Magnesium chelatase subunit I, isoform 2	C	-	5.12538	0.259293	0.616116	1.17504	0.879969	2.35766	0	0	0.5	0.0526316	0.447368	0.00392545	2.40611	46616	7	7	208	0.0173248	0.962832	57588.5	38594.1	13814.4	37801.5	104624	159455	206713	286733	905323	0.063611	0.0426303	0.015259	0.0417548	0.115565	0.17613	0.22833	0.316719
Cre06.g278142.t1.1	Cre06.g278142.t1.1	-	-	(1 of 1) K14441 - ribosomal protein S12 methylthiotransferase [EC:2.8.4.4] (rimO)	C	-	13.0466	0.612917	1.52096	1.70007	0.876454	3.70561	0	0	0.5	0.0526316	0.447368	0.00176105	2.75423	57641	3	2	146	0.0110729	0.992166	983.721	383.29	276.212	1658.9	4034.49	12719.9	13845.5	12481.7	46383.7	0.0212083	0.00826347	0.00595494	0.0357646	0.0869809	0.274232	0.298499	0.269097
Cre08.g372950.t1.2	Cre08.g372950.t1.2	IDS1	4-hydroxy-3-methylbut-2-enyl diphosphate reductase (isopentenyl diphosphate/dimethylallyl diphosphate synthase) (ispH) (lytB) [PMID:11004185]; chloroplast precursor	4-hydroxy-3-methylbut-2-enyl diphosphate reductase	C	-	4.1956	0.290196	0.36075	0.82629	0.87316	2.06888	0	0	0.5	0.0526316	0.447368	0.00501143	2.30004	51952	6	6	223	0.02063	0.945586	108064	118629	58418.2	98292.8	210802	272232	391596	733975	1.99201e+06	0.0542486	0.0595522	0.0293263	0.0493436	0.105824	0.136662	0.196584	0.36846
Cre02.g142800.t1.2	Cre02.g142800.t1.2	TRXz	Putative Thioredoxin, similar to CITRX, a protein that appears to be involved in the regulation of plant disease resistance [PMID: 15131698]. Contains a putative transit sequence but sorting programs perform unclear prediction for the possible subcellular localization.	thioredoxin-related protein	C	-	4.79714	0.0836152	0.529318	1.13532	0.865347	2.26218	0	0	0.5	0.0526316	0.447368	0.0152003	1.81815	19691	5	5	333	0.0419035	0.798788	24967.2	18212.6	7001.29	20982.8	30268.1	61615.5	95609.9	153890	412547	0.0605197	0.0441467	0.0169709	0.0508615	0.0733689	0.149354	0.231755	0.373024
Cre11.g479500.t1.2	Cre11.g479500.t1.2	PRPL4	imported to chloroplast; Chloroplast large ribosomal subunit protein L4	Chloroplast ribosomal protein L4	C	-	5.42514	0.57405	0.47959	1.02758	0.847327	2.43966	0	0	0.5	0.0526316	0.447368	0.000374549	3.42649	25608	3	3	83	0.0041426	0.999937	7351.54	9930.1	4547.55	7722.29	27569.5	29960.1	48457.1	54334.2	189872	0.0387183	0.0522988	0.0239505	0.0406709	0.1452	0.157791	0.255209	0.286162
gi|32880376|tpg|DAA01471.1|	gi|32880376|tpg|DAA01471.1| TPA_inf: photosystem I P700 chlorophyll A apoprotein A1 (chloroplast) [Chlamydomonas reinhardtii]	32880376	photosystem I P700 chlorophyll A apoprotein A1 (chloroplast) [Chlamydomonas reinhardtii]	-	C	-	6.64543	0.751123	0.682112	0.937158	0.846088	2.73236	0	0	0.5	0.0526316	0.447368	0.0068196	2.16624	83338	6	6	244	0.0256574	0.916511	129120	139461	114111	423808	727972	670758	987385	2.97342e+06	6.16604e+06	0.0209404	0.0226177	0.0185064	0.0687326	0.118062	0.108783	0.160133	0.482226
Cre17.g736650.t1.2	Cre17.g736650.t1.2	-	-	(1 of 1) K01256 - aminopeptidase N (pepN)	O	-	2.92658	-0.148375	-0.00191623	0.606841	0.843059	1.54922	0	0	0.5	0.0526316	0.447368	0.184593	0.733785	104840	2	2	647	0.261911	0.244618	7229.35	5703.35	3608.02	5692.33	5137.17	5678.24	14591.8	39659.6	87299.9	0.0828105	0.0653305	0.041329	0.0652043	0.0588451	0.0650429	0.167146	0.454292
Cre50.g761447.t1.1	Cre50.g761447.t1.1	-	-	(1 of 1) K03500 - 16S rRNA (cytosine967-C5)-methyltransferase [EC:2.1.1.176] (rsmB, sun)	O	-	3.00877	-0.125131	0.308383	0.683643	0.837441	1.58917	0	0	0.5	0.0526316	0.447368	0.0551305	1.25861	80278	3	3	477	0.1061	0.513034	5017.88	2530.03	1762.45	2739.25	3761.74	5146.47	8506.69	18839.6	48304.1	0.103881	0.0523772	0.0364866	0.0567083	0.0778761	0.106543	0.176107	0.390021
Cre08.g369000.t1.1	Cre08.g369000.t1.1	-	-	(1 of 6) PF09353 - Domain of unknown function (DUF1995) (DUF1995)	C	-	6.77326	0.674343	0.835755	1.01977	0.827204	2.75985	0	0	0.5	0.0526316	0.447368	8.65776e-06	5.06259	37679	5	5	19	0.000418307	1	92928.9	80670.7	50931.9	70532.6	439029	552676	533041	473799	2.29361e+06	0.0405164	0.0351719	0.022206	0.0307518	0.191414	0.240963	0.232403	0.206573
Cre09.g415600.t1.1	Cre09.g415600.t1.1	-	-	(1 of 5) 3.2.1.3 - Glucan 1,4-alpha-glucosidase / Lysosomal alpha-glucosidase	C	-	6.98326	0.658255	0.861047	1.03363	0.826614	2.8039	0	0	0.5	0.0526316	0.447368	4.3e-05	4.36653	47378	9	9	41	0.000962781	1	235238	187611	156611	287366	1.07093e+06	1.3624e+06	1.6922e+06	1.92775e+06	6.92011e+06	0.0339934	0.027111	0.0226313	0.0415263	0.154757	0.196876	0.244533	0.278572
Cre02.g078300.t1.1	Cre02.g078300.t1.1	GPX1	Gene model is truncated at N-terminus due to UGA Selenocystein codon; add sequence MSLLGNLFGGGSKPTSSTSNFHQLSALDIDKKNVDFKSLNNRVVLVVNVASKUGLTAANYKEFATLLGKYPATDLTIVAFPCNQFGGQEPGTNAEIKAFASARGFSGAGALL with a Selenocysteine in position 53; most similar to plant homologues, that have a Cys at the corresponding position; contains a SECIS element in 3'-UTR	Glutathione peroxidase, selenoprotein	0	-	4.15367	0.291136	0.533167	0.840929	0.807245	2.05439	0	0	0.5	0.0526316	0.447368	0.00222642	2.65239	7290	2	2	162	0.0126164	0.986969	25830.3	19522	9858.44	19383.9	50497	66633.2	68349.8	124361	384436	0.0671901	0.0507808	0.0256439	0.0504216	0.131353	0.173327	0.177792	0.32349
Cre12.g508300.t1.1	Cre12.g508300.t1.1	CGL144	-	Conserved in the Green Lineage	O	-	6.51795	0.792907	0.715857	0.955484	0.800529	2.70442	0	0	0.5	0.0526316	0.447368	9.62344e-05	4.01667	15959	4	4	60	0.00147239	1	9656.87	16897.3	11522.8	17928.9	59943.7	87836.5	104002	113262	421050	0.0229352	0.0401314	0.0273668	0.0425814	0.142367	0.208613	0.247007	0.268998
Cre01.g031100.t1.2	Cre01.g031100.t1.2	TEF30	-	conserved expressed protein, SHOOT1 homolog	C	-	3.81428	0.276333	0.513817	0.767712	0.796133	1.93141	0	0	0.5	0.0526316	0.447368	0.00462257	2.33512	37178	3	3	214	0.0198295	0.951825	19752.4	11681.2	6215.34	13012.8	37321	38133.4	36406.4	81377.6	243900	0.0809856	0.0478935	0.0254831	0.0533531	0.153018	0.156349	0.149268	0.333651
Cre02.g091050.t1.2	Cre02.g091050.t1.2	ALAD	Delta-aminolevulinic acid dehydratase, chloroplast precursor (porphobilinogen synthase) (ALADH) (HEM2) [PMID: 7894023; PMID: 12228605]; predicted chloroplast targeting sequence amino acids 1-70 by ChloroP	Delta-aminolevulinic acid dehydratase	C	-	5.136	0.356264	0.626542	0.898519	0.78914	2.36065	0	0	0.5	0.0526316	0.447368	0.00252885	2.59708	43121	2	2	173	0.013419	0.983151	6648.65	6894.42	5696.54	9277.12	15100.7	29176.9	45095.2	57089.1	174979	0.0379969	0.0394015	0.0325557	0.0530186	0.0863002	0.166746	0.257718	0.326263
Cre03.g164700.t1.2	Cre03.g164700.t1.2	-	-	-	C	-	4.29061	0.23086	0.426941	0.934296	0.777427	2.10118	0	0	0.5	0.0526316	0.447368	0.00972773	2.01199	35619	3	3	281	0.0317795	0.871887	13347.8	12456.7	6497.03	15734.9	22712.7	33292.2	55848.4	94252.2	254142	0.0525209	0.0490146	0.0255646	0.061914	0.0893701	0.130999	0.219753	0.370864
Cre12.g519180.t1.1;Cre12.g519180.t3.1;Cre12.g519180.t4.1	Cre12.g519180.t1.1	EFT1a	Polyprotein of EF-Ts; Chloroplast small ribosomal subunit protein PSRP-7 and elongation factor Ts are encoded in this single transcript	Elongation factor Ts-like protein	C	-	4.40651	0.364975	0.521915	0.873645	0.756945	2.13964	0	0	0.5	0.0526316	0.447368	0.000762456	3.11778	118088	14	14	107	0.00654145	0.999177	364120	350676	218029	359852	843761	1.16633e+06	1.62989e+06	2.05621e+06	6.98887e+06	0.0521	0.0501763	0.0311966	0.0514892	0.120729	0.166884	0.233213	0.294212
Cre12.g517150.t1.1	Cre12.g517150.t1.1	MET16	Iinvolved in sulfate assimilation; 3'-phosphoadenylsulfate reductase, APS reductase; not a PAPS reductase, based on presence of motifs described in PMID: 12072441	Adenylylphosphosulfate reductase	C	-	3.83028	0.108134	0.432987	0.944326	0.754641	1.93745	0	0	0.5	0.0526316	0.447368	0.0100457	1.99802	46870	7	7	285	0.0323576	0.867244	96823.1	86652.2	39252.3	80267.7	124198	234837	345296	456228	1.46355e+06	0.0661562	0.0592067	0.0268199	0.0548444	0.0848603	0.160457	0.23593	0.311726
Cre13.g604150.t1.2	Cre13.g604150.t1.2	-	-	(1 of 1) KOG0057 - Mitochondrial Fe/S cluster exporter, ABC superfamily	M	-	5.15446	0.514989	0.602985	0.990962	0.752856	2.36582	0	0	0.5	0.0526316	0.447368	0.000302838	3.51879	98320	3	3	79	0.00351905	0.999975	6344.06	6521.25	3409.8	7087.95	20766.2	26140.6	33395.7	40121.4	143787	0.0441213	0.0453536	0.0237142	0.0492948	0.144423	0.181801	0.232258	0.279034
Cre12.g507650.t1.2	Cre12.g507650.t1.2	CDJ1	Class I J-domain protein, probably involved in protein refolding. Characterized by Willmund et al. 2008 [PMID: 18931144] as a plastidic protein that is part of a multichaperone complex containing HSP70B, CGE1 and HSP90C.	Chloroplast DnaJ-like protein	C	-	5.08019	0.381591	0.651435	1.02231	0.752403	2.34488	0	0	0.5	0.0526316	0.447368	0.000745523	3.12754	45533	6	6	105	0.006518	0.999234	39953.7	33347.7	19097	39555.5	96193.9	149452	201034	223671	802305	0.0497986	0.0415649	0.0238026	0.0493023	0.119897	0.186278	0.250571	0.278786
Cre04.g229300.t1.1	Cre04.g229300.t1.1	RCA1	RubisCO activase, chloroplast precursor; required for optimal photosynthesis in a low CO2 atmosphere [PMID: 16667924; independent cDNA sequence: M62962].	rubisco activase	C	Pyrenoid	4.34937	0.478366	0.53815	0.796389	0.739828	2.12081	1	0	0.555556	0.0526316	0.502924	9.48583e-05	4.02292	45229	20	20	59	0.00147593	1	1.46577e+06	1.38893e+06	884208	1.33207e+06	4.40992e+06	4.79546e+06	5.53278e+06	7.31738e+06	2.71265e+07	0.0540345	0.0512019	0.0325957	0.0491059	0.162569	0.176781	0.203962	0.26975
Cre06.g255100.t1.1	Cre06.g255100.t1.1	-	-	-	C	-	4.20812	0.518301	0.601144	0.317765	0.739656	2.07318	0	0	0.555556	0.0526316	0.502924	0.0684512	1.16462	94143	2	2	508	0.123697	0.461268	204.079	157.383	341.672	738.419	673.131	628.205	710.191	4054.7	7507.78	0.0271823	0.0209626	0.045509	0.0983538	0.0896577	0.0836738	0.0945939	0.540067
Cre16.g651550.t1.2	Cre16.g651550.t1.2	MTT1	some similarity to mitochondrial transcription termination factor mTERF; probably mitochondrial (TargetP score 0.813)	Mitochondrial transcription termination factor	C	-	3.98003	0.43511	0.447436	0.829061	0.732012	1.99278	0	0	0.555556	0.0526316	0.502924	0.000617967	3.20903	25874	4	2	95	0.00597152	0.999587	38467.6	39702.8	17970	32087.2	104762	111239	121230	173118	638577	0.0602396	0.0621738	0.0281407	0.0502479	0.164056	0.174198	0.189844	0.2711
Cre14.g612450.t1.2	Cre14.g612450.t1.2	PRPL15	imported to chloroplast; Chloroplast large ribosomal subunit protein L15	Chloroplast ribosomal protein L15	C	-	4.42309	0.35219	0.502549	0.972872	0.724105	2.14505	0	0	0.555556	0.0526316	0.502924	0.00095331	3.02077	26082	3	3	112	0.00781373	0.998384	46942.8	46486.7	24545.3	43129.1	105623	147869	230590	228494	873680	0.0537299	0.0532079	0.0280941	0.0493649	0.120894	0.169249	0.263929	0.261531
Cre13.g562150.t1.2	Cre13.g562150.t1.2	-	-	(1 of 1) PTHR23305:SF12 - GTP-BINDING PROTEIN-RELATED	C	-	3.68738	0.147056	0.54318	0.843698	0.709343	1.8826	0	0	0.555556	0.0526316	0.502924	0.00290129	2.53741	43346	6	6	191	0.0139444	0.97809	48720	33383.6	20943.1	34102.4	68353.9	116604	146130	174633	642870	0.0757851	0.051929	0.0325775	0.053047	0.106326	0.18138	0.227309	0.271646
Cre02.g085900.t1.2	Cre02.g085900.t1.2	IPP1	myo-Inositol monophosphatase	Inositol-phosphate phosphatase	C	-	3.13047	0.349738	0.329877	0.505706	0.704611	1.64638	0	0	0.555556	0.0526316	0.502924	0.00392089	2.40662	35942	3	2	207	0.0173883	0.962903	9090.36	6854.83	5258.22	7514.15	20338.5	14651.2	16847.9	38061.9	118617	0.0766362	0.0577896	0.0443294	0.063348	0.171464	0.123517	0.142036	0.320881
Cre13.g589450.t1.2;Cre13.g589350.t1.2	Cre13.g589450.t1.2	-	-	(1 of 3) PTHR10338:SF110 - VON WILLEBRAND FACTOR A DOMAIN-CONTAINING PROTEIN 5A	O	-	9.5195	1.09451	1.15863	0.947409	0.701687	3.25089	0	0	0.555556	0.0526316	0.502924	2.50535e-05	4.60113	108417	2	2	33	0.000696943	1	1297.43	1064.86	1090.73	1841.33	16128.5	15343.3	9663.35	9264.43	55694	0.0232957	0.0191199	0.0195844	0.0330615	0.289591	0.275494	0.173508	0.166345
Cre12.g537641.t1.1	Cre12.g537641.t1.1	-	-	(1 of 1) K13519 - lysophospholipid acyltransferase (LPT1, ALE1)	SP	-	4.39786	0.609937	0.587306	0.679193	0.699814	2.1368	0	0	0.555556	0.0526316	0.502924	0.000311117	3.50708	60296	2	2	80	0.00357007	0.999972	9526.53	8234.58	5042.98	9078.97	38803.6	31838.1	24092.4	45483.1	172100	0.0553545	0.0478476	0.0293025	0.0527539	0.225471	0.184998	0.13999	0.264283
gi|32880374|tpg|DAA00949.2|	gi|32880374|tpg|DAA00949.2| TPA_inf: photosystem I P700 chlorophyll A apoprotein A2 (chloroplast) [Chlamydomonas reinhardtii]	32880374	photosystem I P700 chlorophyll A apoprotein A2 (chloroplast) [Chlamydomonas reinhardtii]	-	C	-	4.43311	0.54409	0.49345	0.742589	0.699332	2.14832	0	0	0.555556	0.0526316	0.502924	0.011167	1.95206	82227	7	7	296	0.0346329	0.851266	178619	198127	152222	457229	625199	617155	841523	2.28805e+06	5.35812e+06	0.0333362	0.036977	0.0284095	0.0853337	0.116682	0.115181	0.157055	0.427024
Cre43.g760497.t1.1	Cre43.g760497.t1.1	-	-	(1 of 1) PTHR11638//PTHR11638:SF96 - ATP-DEPENDENT CLP PROTEASE // SUBFAMILY NOT NAMED	C	-	3.25628	0.167396	0.333948	0.781811	0.68824	1.70322	0	0	0.555556	0.0526316	0.502924	0.0049475	2.30561	28993	11	10	222	0.0204586	0.946615	198998	185927	107873	159251	292580	401134	652715	776822	2.7753e+06	0.0717033	0.0669933	0.0388689	0.0573816	0.105423	0.144537	0.235187	0.279906
Cre10.g444700.t1.1	Cre10.g444700.t1.1	SBE3	catalyses the formation of alpha-1,6 linkages within the polymer by cleaving a preexisting linear chain and transferring the fragment at the non reducing end of the cleaved glucan to an alpha-1,6 position	Starch Branching Enzyme	C	Pyrenoid	3.43971	0.232897	0.455782	0.758697	0.679139	1.78229	1	0	0.611111	0.0526316	0.55848	0.00191051	2.71885	98905	26	23	151	0.0116149	0.9906	785593	601292	374896	634743	1.34306e+06	1.71739e+06	2.15084e+06	3.03205e+06	1.06399e+07	0.0738349	0.0565132	0.035235	0.0596571	0.126229	0.161411	0.202149	0.284971
Cre07.g313700.t1.1	Cre07.g313700.t1.1	TSE2	Similar to GluRS (EARS, gltX)	Glutamyl/glutaminyl-tRNA synthetase	C	-	3.48174	0.029393	0.424491	0.825228	0.678738	1.79981	0	0	0.611111	0.0526316	0.55848	0.034894	1.45725	60999	2	2	420	0.0762684	0.622072	6528.1	4378.07	2944.92	7680.37	6985.21	11635.2	19692.5	36654	96498.4	0.0676498	0.0453694	0.0305179	0.0795907	0.0723869	0.120574	0.204071	0.37984
Cre10.g452450.t1.2	Cre10.g452450.t1.2	TIC110	Similar to 110 kDa putative component of the chloroplast inner membrane translocon (PMID: 15829604). Present in thylakoid-enriched fraction based on mass spectrometric peptide identification [PMID: 17078018]	110 kDa translocon at the inner membrane of chloroplasts	C	-	4.1281	0.403853	0.45016	0.894229	0.671199	2.04548	0	0	0.611111	0.0526316	0.55848	0.00182139	2.7396	115349	11	11	147	0.0113744	0.991546	48502.7	74938.8	37325	65614.4	122919	211284	292569	307750	1.1609e+06	0.0417802	0.0645521	0.0321517	0.0565201	0.105882	0.182	0.252019	0.265096
Cre11.g467712.t1.1	Cre11.g467712.t1.1	SAGA1	-	(1 of 19) PF00686 - Starch binding domain (CBM_20)	M	Pyrenoid	3.61153	0.394681	0.480348	0.727219	0.66512	1.85261	1	0	0.666667	0.0526316	0.614035	0.000286388	3.54304	167946	32	32	77	0.00341434	0.99998	374583	377489	197669	300802	929455	1.14091e+06	1.05477e+06	1.39124e+06	5.76691e+06	0.0649537	0.0654578	0.0342763	0.05216	0.16117	0.197838	0.1829	0.241244
Cre14.g624201.t1.1	Cre14.g624201.t1.1	-	-	(1 of 1) PTHR10438:SF247 - THIOREDOXIN-LIKE PROTEIN CDSP32, CHLOROPLASTIC	M	-	3.11093	0.10619	0.440782	0.676794	0.662521	1.63735	0	0	0.666667	0.0526316	0.614035	0.00812272	2.0903	41647	6	6	263	0.0283523	0.896065	35006.6	22292	17434.3	29226	44703.4	61507.9	82831.9	134366	427368	0.0819121	0.0521612	0.0407945	0.0683859	0.104602	0.143923	0.193819	0.314404
Cre08.g365692.t1.1	Cre08.g365692.t1.1	SIR4	May contain additional coding sequence in intronic N-island PMID: 27175017	Ferredoxin-sulfite reductase	C	-	4.5979	0.394903	0.562703	0.981614	0.660549	2.20098	0	0	0.666667	0.0526316	0.614035	0.00239368	2.62093	54178	8	8	168	0.0130797	0.984894	31159.8	32317	19538.3	47737.3	77356.7	118069	187284	218478	731939	0.0425716	0.0441526	0.0266939	0.0652203	0.105687	0.161309	0.255874	0.298491
Cre07.g325500.t1.1	Cre07.g325500.t1.1	CHLH1	Magnesium chelatase H subunit, chloroplast precursor; Chlamydomonas mutants with defects in this protein are chl1 and brs-1 and result in a brown phenotype [PMID: 11713666; PMID: 4436384]. Orthologous to the bacterial protein BchH [PMID: 9359397]; binds protoporphyrin and is acted upon by the ChlI:ChlD complex for magnesium insertion [PMID: 11469861]; interacts with GUN4 and may be involved in ch…	Magnesium chelatase subunit H	C	-	2.96388	0.375297	0.2944	0.622615	0.650799	1.56749	0	0	0.666667	0.0526316	0.614035	0.000680619	3.1671	154917	7	7	99	0.00631119	0.999429	24602.3	25374.8	13475.1	15345.6	58381.2	49980.8	56512.8	68672.6	312345	0.0787664	0.0812396	0.0431416	0.0491303	0.186912	0.160018	0.180931	0.219861
Cre02.g120100.t1.2	Cre02.g120100.t1.2	RBCS1	RuBisCO small subunit 1, chloroplast precursor	ribulose-1,5-bisphosphate carboxylase/oxygenase small subunit 1	C	Pyrenoid	5.17844	0.766501	0.556682	0.96968	0.647102	2.37252	1	0	0.722222	0.0526316	0.669591	0.000153051	3.81516	20835	11	10	67	0.00209703	0.999999	4.26869e+06	5.79392e+06	2.59136e+06	6.00131e+06	2.49342e+07	2.08763e+07	2.41662e+07	2.66286e+07	1.15261e+08	0.0370351	0.050268	0.0224826	0.0520674	0.216329	0.181123	0.209666	0.231029
Cre06.g261000.t1.2	Cre06.g261000.t1.2	PSBR	similar to At1g79040, chloroplast-targeted	Photosystem II 10 kDa polypeptide	C	Pyrenoid + stroma	3.77237	0.511899	0.365439	0.740549	0.643929	1.91547	0	1	0.722222	0.0789474	0.643275	0.00656537	2.18274	15130	2	2	241	0.0250083	0.920567	175887	209082	112429	317927	571653	485016	618625	1.40042e+06	3.89103e+06	0.0452031	0.0537343	0.0288944	0.0817076	0.146915	0.12465	0.158987	0.359908
Cre08.g358562.t1.1	Cre08.g358562.t1.1	CPN20	Chaperonin	Chaperonin 20	C	-	4.81748	0.379334	0.773979	1.07736	0.642409	2.26828	0	0	0.722222	0.0789474	0.643275	0.00119795	2.92156	22817	4	4	124	0.00886868	0.996959	51939	29499.5	15669.6	44708.9	124402	175305	187247	196247	825018	0.0629551	0.0357562	0.018993	0.0541915	0.150787	0.212486	0.226961	0.23787
Cre12.g494450.t1.2	Cre12.g494450.t1.2	PRPS16	imported to chloroplast; Chloroplast small ribosomal subunit protein S16	Chloroplast ribosomal protein S16	C	-	3.1455	0.210103	0.410641	0.697992	0.641962	1.65329	0	0	0.722222	0.0789474	0.643275	0.00558689	2.25283	14439	2	2	229	0.0223963	0.936306	36453.9	26342.3	16126.7	32962	59135.3	67810.2	80452.1	144536	463818	0.0785951	0.0567944	0.0347694	0.0710667	0.127497	0.1462	0.173456	0.311622
Cre06.g259850.t1.2	Cre06.g259850.t1.2	PRPL29	-	Putative chloroplast ribosomal protein L29	C	-	4.93425	0.508989	0.601698	1.16446	0.634144	2.30283	0	0	0.722222	0.0789474	0.643275	0.00208129	2.68167	14985	2	2	159	0.0120165	0.988687	11125.4	11899.7	4140.77	15780.9	35917.5	47559.2	60469.9	67963.5	254857	0.0436536	0.0466917	0.0162474	0.0619207	0.140932	0.186611	0.23727	0.266673
Cre07.g325736.t1.1	Cre07.g325736.t1.1	-	-	(1 of 16) PF04755 - PAP_fibrillin (PAP_fibrillin)	C	-	3.05544	0.281753	0.37947	0.599661	0.627436	1.61138	0	0	0.722222	0.0789474	0.643275	0.00185594	2.73144	56347	12	12	149	0.0114346	0.991184	60386.6	62270.8	39461.1	62133.3	115530	149195	156975	263487	909438	0.0663999	0.0684717	0.0433906	0.0683205	0.127034	0.164052	0.172606	0.289725
Cre01.g020918.t1.1	Cre01.g020918.t1.1	PREP1	Zn metalloprotease, M16C family; Arabidopsis orthologues are dually-targeted to chloroplast and mitochondrion (PMID: 17081117); degrades cTP and mTP cleaved off pre-proteins during organellar import, in a large catalytic chamber (PMID: 16601675)	Presequence protease	C	-	3.46566	0.278164	0.475637	0.673418	0.622022	1.79313	0	0	0.722222	0.0789474	0.643275	0.00519325	2.28456	117717	12	12	224	0.021283	0.942657	40603.9	35994.9	31391.5	57591.9	77042.8	107616	147989	241204	739434	0.0549121	0.048679	0.0424534	0.0778864	0.104192	0.145539	0.200139	0.3262
Cre09.g390615.t1.1	Cre09.g390615.t1.1	FAP12	triacylglycerol lipase	Lipase Domain Flagellar Associated Protein 12	O	-	2.00135	0.0900318	0.193819	0.638175	0.617983	1.00097	0	0	0.722222	0.0789474	0.643275	0.0584954	1.23288	52679	2	2	487	0.110264	0.498814	10731.1	9819.8	2771.63	2831.46	13203.1	15343.4	12047.9	11748.8	78497.1	0.136707	0.125098	0.0353087	0.0360709	0.168198	0.195464	0.153482	0.149672
Cre02.g120250.t1.1;Cre02.g120200.t1.2	Cre02.g120250.t1.1	STT7	Chloroplast protein kinase required for LHCII phosphorylation and state transition [PMID: 12624266]	Chloroplast protein kinase required for state transitions	C	-	2.72928	0.165282	0.361669	0.723571	0.611535	1.44852	0	0	0.722222	0.0789474	0.643275	0.00590906	2.22848	81094	4	4	234	0.0231817	0.931109	41593.4	34723.4	14077.1	23189.7	60856.5	79852.8	74487.5	94804.6	423585	0.0981938	0.081975	0.0332332	0.0547462	0.14367	0.188517	0.17585	0.223815
Cre06.g309717.t1.1	Cre06.g309717.t1.1	-	-	(1 of 1) PTHR12735//PTHR12735:SF22 - BOLA-LIKE PROTEIN-RELATED // SUBFAMILY NOT NAMED	C	-	3.07143	0.136586	0.378096	0.929351	0.607645	1.61891	0	0	0.722222	0.0789474	0.643275	0.0126593	1.89759	36517	2	2	310	0.0374877	0.830961	5506.78	5436.73	1640.64	4265.23	7541.95	12984.8	13943.2	17281.7	68601	0.0802725	0.0792514	0.0239156	0.0621744	0.109939	0.189279	0.203251	0.251917
Cre05.g245158.t1.1	Cre05.g245158.t1.1	-	-	(1 of 4) 3.6.3.16 - Arsenite-transporting ATPase / Arsenite-translocating ATPase	C	-	3.6117	0.345647	0.508492	0.838628	0.604112	1.85268	0	0	0.722222	0.0789474	0.643275	0.000685081	3.16426	77537	7	6	100	0.00628904	0.999417	59987.9	53235.8	25711.7	48731.3	132957	171671	177320	195848	865463	0.0693131	0.0615113	0.0297086	0.0563066	0.153625	0.198357	0.204885	0.226293
Cre16.g692901.t1.1	Cre16.g692901.t1.1	-	-	(1 of 3) PTHR13748//PTHR13748:SF43 - COBW-RELATED // SUBFAMILY NOT NAMED	C	-	3.8088	0.348	0.539555	0.926375	0.592795	1.92934	0	0	0.722222	0.0789474	0.643275	0.00117486	2.93001	57967	6	6	120	0.00898766	0.997112	36443.9	28070	13777.6	32428	81212.9	97229.4	116292	126974	532428	0.0684486	0.0527207	0.0258769	0.0609059	0.152533	0.182615	0.218418	0.238482
Cre06.g250100.t1.2	Cre06.g250100.t1.2	HSP70B	HSP70B is one of 9 genes encoding HSP70-like proteins in Chlamydomonas; HSP70B is localized to the chloroplast, there mainly to the stroma, but also to thylakoid and low density membranes; HSP70B is inducible by heat shock and light; it interacts with the GrpE-type nucleotide exchange factor CGE1 in an ATP-sensitive manner; HSP70B also interacts with HSP90C; HSP70B by an unknown mechanism protect…	Heat shock protein 70B	C	-	3.70531	0.464349	0.515773	0.739845	0.592318	1.88959	0	0	0.722222	0.0789474	0.643275	7.78746e-05	4.1086	72081	18	16	54	0.00132387	1	758831	680371	419454	684733	2.21052e+06	2.2311e+06	2.30425e+06	2.67818e+06	1.19674e+07	0.063408	0.0568519	0.0350496	0.0572164	0.184711	0.186431	0.192543	0.223789
Cre06.g263300.t1.2	Cre06.g263300.t1.2	-	-	(1 of 2) PTHR12652 - PEROXISOMAL BIOGENESIS FACTOR 11	O	-	2.75545	0.285227	0.345074	0.59124	0.591543	1.46229	0	0	0.722222	0.0789474	0.643275	0.000660708	3.17999	25748	2	2	98	0.00618908	0.999483	44133.7	38871.4	22787.1	27370.8	85113.4	86040.8	88905.6	106864	500086	0.0882522	0.0777294	0.0455664	0.054732	0.170197	0.172052	0.17778	0.21369
gi|28269732|tpg|DAA00910.1|	gi|28269732|tpg|DAA00910.1| TPA_inf: Clp protease proteolytic subunit (chloroplast) [Chlamydomonas reinhardtii]	28269732	Clp protease proteolytic subunit (chloroplast) [Chlamydomonas reinhardtii]	-	C	-	3.25706	0.400505	0.399514	0.716613	0.5914	1.70357	0	0	0.722222	0.0789474	0.643275	0.000555089	3.25564	59692	5	5	93	0.00547927	0.999716	46846.7	58653.6	26367.3	42141.4	117810	147166	137303	164479	740767	0.0632407	0.0791795	0.0355946	0.0568888	0.159038	0.198667	0.185352	0.222038
Cre13.g578650.t1.1	Cre13.g578650.t1.1	CPLD10	Arabidopsis homolog is involved in psbA translation initiation; similar to Mitochondrial complex I intermediate-associated protein 30 and NmrA negative transcriptional regulator protein family. Conserved in the plant lineage and Diatoms	HCF173 homolog	C	-	3.09812	0.149879	0.386241	0.681901	0.590582	1.63139	0	0	0.722222	0.0789474	0.643275	0.0199614	1.69981	66440	7	7	360	0.0509015	0.74571	18864.6	19980.4	13285.6	28056.1	26639.6	48623.4	63868.1	109297	328615	0.0574065	0.0608019	0.0404292	0.0853768	0.0810662	0.147965	0.194355	0.332599
Cre03.g206600.t1.2	Cre03.g206600.t1.2	AAD1	acetohydroxyacid dehydratase (EC 4.2.1.9); ILVD; dihydroxy-acid dehydrase; probable plastid location, based on homology and on Target-P prediction	Acetohydroxyacid dehydratase	C	-	2.94998	0.366925	0.345847	0.539398	0.577447	1.5607	0	0	0.722222	0.0789474	0.643275	0.00114158	2.94249	64760	7	7	118	0.00888111	0.997326	59724.6	84266.3	64246.5	79511.3	139021	186853	222458	300522	1.1366e+06	0.0525467	0.0741388	0.0565251	0.0699553	0.122312	0.164396	0.195722	0.264404
Cre07.g329000.t1.2	Cre07.g329000.t1.2	CPLD47	-	conserved expressed membrane protein	M	-	4.53168	0.53539	0.807156	0.699767	0.571128	2.18005	0	0	0.722222	0.0789474	0.643275	0.0013723	2.86255	16306	2	2	133	0.00947199	0.995683	13551.8	9264.74	6049.52	6709.18	46493	59427.7	30303.1	24991.8	196791	0.0688639	0.0470791	0.0307408	0.034093	0.236256	0.301984	0.153987	0.126997
gi|32880375|tpg|DAA00965.2|	gi|32880375|tpg|DAA00965.2| TPA_inf: hypothetical protein (chloroplast) [Chlamydomonas reinhardtii]	32880375	hypothetical protein (chloroplast) [Chlamydomonas reinhardtii]	-	C	-	3.18562	0.428433	0.367123	0.686036	0.569474	1.67157	0	0	0.722222	0.0789474	0.643275	0.000243067	3.61427	342056	5	5	75	0.00297514	0.999991	7367.98	7725.76	4168.12	6436.44	19759.7	17991.4	20229.1	23884.7	107563	0.068499	0.0718253	0.0387504	0.0598387	0.183703	0.167263	0.188067	0.222053
Cre02.g073550.t1.2	Cre02.g073550.t1.2	-	Nucleosome/chromatin assembly complex protein (NAP). ChromoDB NFA344	Nucleosome assembly protein	C	-	2.33179	0.107894	0.266768	0.524687	0.568467	1.22144	0	0	0.722222	0.0789474	0.643275	0.00446181	2.35049	39490	3	3	213	0.0192298	0.954388	21887.4	18020.4	11827	14360.2	28060.1	33306.7	39587.6	53165.3	220215	0.0993912	0.081831	0.0537064	0.0652102	0.127421	0.151247	0.179768	0.241425
Cre01.g061077.t1.1	Cre01.g061077.t1.1	CGL93	null-allele mutant was isolated (PMID 29743196)	predicted protein	C	-	2.46166	0.187608	0.0954337	0.677399	0.568012	1.29963	0	0	0.722222	0.0789474	0.643275	0.0265977	1.57516	29366	6	6	387	0.0630921	0.684185	36969.1	38027.7	16112.7	35014.8	56943.9	47373.3	76659.6	129498	436599	0.0846751	0.0870997	0.0369049	0.0801989	0.130426	0.108505	0.175583	0.296607
Cre03.g158000.t1.2	Cre03.g158000.t1.2	GSA1	Glutamate-1-semialdehyde aminotransferase (GSA-AT); Glutamate-1-semialdehyde 2,1-aminomutase, chloroplast precursor; PMID: 16126849; PMID: 15890644; PMID: 12228605; PMID: 10872234; PMID: 10080695; PMID: 8989881; PMID: 8155881; PMID: 1985889; predicted chloroplast targeting sequence amino acids 1-29 by ChloroP	Glutamate-1-semialdehyde aminotransferase	C	-	2.82	0.279068	0.349965	0.728482	0.566959	1.49569	0	0	0.722222	0.0789474	0.643275	0.00321026	2.49346	49766	6	6	198	0.0148839	0.973657	147381	118114	50938.4	86390.4	280226	264402	272600	318731	1.53878e+06	0.0957774	0.0767578	0.033103	0.056142	0.182109	0.171825	0.177153	0.207132
Cre03.g199535.t1.1	Cre03.g199535.t1.1	-	-	low molecular mass early light-induced protein	C	Pyrenoid + stroma	3.36042	0.326904	0.445359	0.825751	0.562357	1.74864	0	1	0.722222	0.105263	0.616959	0.00290515	2.53683	27273	5	4	192	0.0138903	0.978036	71931.7	67691.8	31241.4	81241.7	152695	188753	209162	296576	1.09929e+06	0.0654346	0.0615776	0.0284196	0.0739036	0.138903	0.171705	0.190269	0.269788
Cre17.g698000.t1.2	Cre17.g698000.t1.2	ATP2	ATP synthase F1F0 beta chain, mitochondrial precursor [PMID: 1386535; GI:584796]	Mitochondrial F1F0 ATP synthase, beta subunit	M	-	2.76631	0.263715	0.295442	0.652588	0.539013	1.46796	0	0	0.722222	0.105263	0.616959	0.00264199	2.57807	61954	23	22	179	0.0135494	0.981651	3.4981e+06	3.6354e+06	2.08095e+06	3.66597e+06	6.42017e+06	7.17784e+06	9.35084e+06	1.26824e+07	4.85117e+07	0.0721083	0.0749387	0.0428959	0.0755688	0.132343	0.147961	0.192754	0.26143
Cre06.g268750.t1.2	Cre06.g268750.t1.2	MME1	Malic enzyme, NAD-dependent (EC 1.1.1.39); malate dehydrogenase (decarboxylating); probable mitochondrial location based on Target-P prediction	Malate dehydrogenase, decarboxylating	M	-	2.43953	0.452017	0.201796	0.639594	0.537994	1.28661	0	0	0.722222	0.105263	0.616959	0.0454448	1.34252	70239	4	4	449	0.0929138	0.559415	9587.42	19053.3	4467.64	3771.14	27146.8	30322.5	19483.8	13015.7	126848	0.0755818	0.150205	0.0352204	0.0297295	0.21401	0.239046	0.153599	0.102608
Cre06.g269050.t1.2;Cre09.g410250.t1.1	Cre06.g269050.t1.2	TIC62	Short chain dehydrogenase belonging to the extended family [PMID: 1223552]. Similarity to the N-terminal domain of Tic62 [PMID: 17374152]., Similar to Ycf39-like proteins from Synechocystis sp. PCC 683 (BAA1812), Cyanophora paradoxa (AAA81188) and Guillardia theta	possible chloroplast protein translocon component Tic62	C	-	3.29324	0.379717	0.473087	0.73951	0.537226	1.71951	0	0	0.722222	0.105263	0.616959	0.000288053	3.54053	91264	20	20	78	0.00339016	0.99998	591053	547532	289277	460820	1.41691e+06	1.62741e+06	1.58791e+06	1.58766e+06	8.10857e+06	0.0728925	0.0675251	0.0356755	0.0568312	0.174743	0.200702	0.195831	0.1958
Cre07.g341850.t1.2	Cre07.g341850.t1.2	INFB	May contain additional coding sequence in intronic N-island PMID: 27175017	Putative bacterial/organellar initiation factor 2 (IF-2)	C	-	2.44963	0.116781	0.233321	0.707311	0.535598	1.29257	0	0	0.722222	0.105263	0.616959	0.0153871	1.81284	100346	4	4	334	0.0422916	0.796536	11698.3	11298.4	4594.97	9694.03	15307.5	19334.7	23420.4	33273.8	128622	0.0909511	0.0878416	0.0357246	0.0753684	0.119011	0.150322	0.182087	0.258694
Cre13.g573250.t1.2	Cre13.g573250.t1.2	STR16	-	(1 of 7) 2.8.1.1 - Thiosulfate sulfurtransferase / Thiosulfate thiotransferase	C	-	1.60515	-0.208923	0.105028	0.486143	0.528611	0.682712	0	0	0.722222	0.105263	0.616959	0.125597	0.901021	26384	3	2	595	0.193778	0.322897	16195.9	12372.8	6104.63	6312.57	10011.1	15757.8	18698.3	21321.5	106775	0.151683	0.115878	0.057173	0.0591205	0.0937594	0.14758	0.175119	0.199687
Cre09.g410650.t1.2;Cre09.g410650.t2.1;Cre09.g410650.t3.1	Cre09.g410650.t1.2	HIS1	performs the first step in the histidine biosynthesis pathway, the condensation of ATP with PRPP to form phosphoribosyl-ATP; the HIS1 gene contains within one of its internal introns a gene for a Protein phosphatase 2C, encoded on the other strand	N-5-phosphoribosyl-ATP transferase	C	-	2.20514	0.0825993	0.0641701	0.605439	0.525252	1.14087	0	0	0.722222	0.105263	0.616959	0.0577168	1.2387	46732	4	4	484	0.109471	0.502028	15352.5	19842.3	8675.91	17616	18568.5	23001.8	34974.7	59041.8	197074	0.0779023	0.100685	0.0440237	0.089388	0.0942214	0.116717	0.17747	0.299593
Cre06.g294650.t1.2	Cre06.g294650.t1.2	AGT1	putative alanine-glyoxylate transaminase (EC 2.6.1.44); Present in thylakoid proteome based on mass spectrometric peptide identification; mitochondrial localization assumed [PMID: 17078018]; predicted by Target-P as mitochondrial; peroxisomal location supported by C-terminal PTS1 signal GKL	Alanine-glyoxylate transaminase	C	-	2.61605	-0.0867499	0.119872	0.468735	0.522768	1.38739	0	0	0.722222	0.105263	0.616959	0.472683	0.32543	46373	4	4	804	0.539705	0.099753	2305.5	5787.82	7460.03	12870.2	1888.05	7627.58	21952.1	42889.7	102781	0.0224312	0.0563122	0.0725819	0.12522	0.0183697	0.074212	0.213581	0.417292
Cre17.g726750.t1.2	Cre17.g726750.t1.2	SHKA1	3-deoxy-D-arabino-heptulosonate 7-phosphate (DAHP) synthetase (EC 2.5.1.54); predicted mitochondrial by Target-P, but plastidic by homology	3-deoxy-D-arabino-heptulosonate 7-phosphate synthetase	C	-	2.76869	0.127773	0.334189	0.788668	0.515764	1.4692	0	0	0.722222	0.105263	0.616959	0.0105544	1.97657	56396	14	14	290	0.03341	0.859919	208602	183586	90221.4	205268	279957	396304	554597	673108	2.59164e+06	0.0804901	0.0708377	0.0348124	0.0792038	0.108023	0.152916	0.213994	0.259723
Cre12.g511900.t1.2	Cre12.g511900.t1.2	RPE1	ribulose phosphate-3-epimerase, chloroplast precursor; (EC 2.7.1.19)	Ribulose phosphate-3-epimerase, chloroplast precursor	C	Stroma	2.833	0.306485	0.351113	0.599751	0.511297	1.50233	0	1	0.722222	0.131579	0.590643	0.00247921	2.60569	28611	3	3	169	0.0134669	0.983798	15968.4	19739	13342.4	22363.6	32340.4	44303.6	53086.5	72583.7	273728	0.0583367	0.0721119	0.0487433	0.0817003	0.118148	0.161853	0.193939	0.265168
Cre07.g315400.t1.1	Cre07.g315400.t1.1	NOA2	putative GTPase; shows similarity to plant nitric oxide associated protein (NOA1)	Simlar to nitric oxide associated protein protein of CSG family	M	-	2.69203	0.024826	0.502311	0.869657	0.503484	1.4287	0	0	0.722222	0.131579	0.590643	0.0177322	1.75124	75446	2	2	346	0.0470467	0.769486	2897.1	930.147	751.322	1484.33	3067.53	2957.08	5565.23	4731.66	22384.4	0.129425	0.0415534	0.0335645	0.0663108	0.137039	0.132105	0.248621	0.211382
Cre01.g016300.t1.1	Cre01.g016300.t1.1	CAM3	-	Calmodulin-like protein	C	-	2.78693	0.416917	0.347556	0.521219	0.498984	1.47867	0	0	0.722222	0.131579	0.590643	0.000832442	3.07965	36490	4	4	109	0.00701085	0.99892	25760.5	24857	15846.5	27168.2	67277.8	55335.7	52620.3	85712.6	354579	0.0726511	0.070103	0.0446911	0.0766211	0.18974	0.15606	0.148402	0.241731
Cre07.g352800.t1.2	Cre07.g352800.t1.2	-	-	(1 of 1) PTHR35460:SF1 - TRANSLATION ELONGATION FACTOR EF-1 ALPHA	M	-	4.49699	0.719304	0.628535	0.756408	0.489426	2.16896	0	0	0.722222	0.131579	0.590643	0.0010679	2.97147	144107	15	15	117	0.00837894	0.997772	68004.1	58564.7	30448.4	51721	356319	248983	173769	159622	1.14743e+06	0.0592664	0.0510397	0.0265361	0.0450754	0.310536	0.216992	0.151442	0.139112
Cre10.g417550.t1.1	Cre10.g417550.t1.1	CLPT3	Homologue of plant ClpT (formerly called ClpS) proteins associated with ClpP complex (PMID: 14593120); has similarity to the N-terminal domain of ClpA chaperone that binds the ClpS adaptator	Additional subunit of chloroplast ClpP complex	C	-	4.29793	0.58727	0.675594	0.859396	0.489396	2.10364	0	0	0.722222	0.131579	0.590643	0.000427806	3.36875	31521	5	5	86	0.00456658	0.999893	97844.1	90285.2	76551.8	183393	378272	427771	553799	565951	2.37387e+06	0.0412172	0.038033	0.0322477	0.0772551	0.159349	0.1802	0.23329	0.238409
Cre17.g720050.t1.2	Cre17.g720050.t1.2	FTSH2	FtsH protease 2, type B; AAA metalloprotease protease, chloroplast; ortholog of Arabidopsis FtsH2=Var2 and FtsH8	membrane AAA-metalloprotease, chloroplast	C	-	3.00001	0.205082	0.434756	0.794638	0.482913	1.58497	0	0	0.722222	0.131579	0.590643	0.00216229	2.66509	74509	19	17	161	0.0123291	0.987738	495493	453731	247623	449385	794548	1.23468e+06	1.54323e+06	1.36625e+06	6.58494e+06	0.0752464	0.0689044	0.0376045	0.0682444	0.120661	0.187501	0.234357	0.207482
Cre04.g214501.t1.1	Cre04.g214501.t1.1	PNP1	Polyribonucleotide nucleotidyltransferase, Polyribonucleotide phosphorylase, PNPase; involved in the tailing and degradation of chloroplast transcripts; May contain additional coding sequence in intronic N-island PMID: 27175017	Chloroplast polyribonucleotide phosphorylase	C	-	1.56782	-0.0960645	0.337618	-0.0172771	0.470799	0.648762	0	0	0.722222	0.131579	0.590643	0.243782	0.612999	81916	2	2	700	0.319702	0.194326	5249.86	2112.55	3322.52	3423.46	4208.07	4596.46	3192.94	10122	36227.8	0.144912	0.0583128	0.0917119	0.0944982	0.116156	0.126877	0.088135	0.279398
gi|28269726|tpg|DAA00904.1|	gi|28269726|tpg|DAA00904.1| TPA_inf: cytochrome f (chloroplast) [Chlamydomonas reinhardtii]	28269726	cytochrome f (chloroplast) [Chlamydomonas reinhardtii]	-	C	-	2.88316	0.53722	0.324544	0.519943	0.469249	1.52765	0	0	0.722222	0.131579	0.590643	0.0100271	1.99882	34384	5	5	284	0.0324116	0.867513	35367.6	51070.7	33407	83448.7	121850	107824	110606	245849	789424	0.0448017	0.0646937	0.0423182	0.105708	0.154353	0.136586	0.14011	0.311429
Cre13.g581650.t1.2	Cre13.g581650.t1.2	PRPL7	imported to chloroplast; Chloroplast large ribosomal subunit protein	Chloroplast ribosomal protein L7/L12	C	-	1.87742	0.0611868	0.16217	0.411636	0.447651	0.908752	0	0	0.722222	0.131579	0.590643	0.011678	1.93263	16922	6	6	302	0.0354979	0.844191	274306	261568	165646	209431	315807	379975	427383	587074	2.62119e+06	0.104649	0.0997899	0.063195	0.0798993	0.120482	0.144963	0.163049	0.223972
Cre12.g483950.t1.2	Cre12.g483950.t1.2	MDY4	mitochondrial malate dehydrogenase, NAD-dependent	Malate dehydrogenase 4	C	Non chloroplastic	2.1013	0.148892	0.0301628	0.652211	0.446785	1.07128	0	1	0.722222	0.157895	0.564327	0.0463046	1.33438	35344	3	3	451	0.094252	0.554924	18089	34375.6	13426.2	22754.2	25486.3	36847.9	60278.8	63657	274915	0.0657985	0.125041	0.0488377	0.0827681	0.0927061	0.134034	0.219263	0.231551
Cre06.g309100.t1.2	Cre06.g309100.t1.2	CPN60C	GroEL/HSP60-homolog, targeted to mitochondria; forms stacks of two homo-oligomeric heptameric rings; Cpn60s require mitochondrial Cpn10s to fold non-native proteins to the native state in an ATP-consuming process; PMID: 16143837	Chaperonin 60C	M	-	2.20713	0.115555	0.248459	0.459593	0.441968	1.14217	0	0	0.722222	0.157895	0.564327	0.0269031	1.5702	60771	8	7	389	0.0634886	0.681638	36870.5	39176.4	31881.2	51502	48109.8	69419.8	91860.3	142492	511312	0.0721095	0.0766192	0.0623517	0.100725	0.0940909	0.135768	0.179656	0.27868
Cre06.g278255.t1.1	Cre06.g278255.t1.1	-	-	-	C	-	2.06715	0.101885	0.24358	0.477549	0.441438	1.04764	0	0	0.722222	0.157895	0.564327	0.00533503	2.27286	106987	12	12	227	0.0215751	0.940371	105962	97398.1	60045.9	85530	133979	170660	180315	236350	1.07024e+06	0.0990078	0.0910059	0.0561051	0.0799166	0.125186	0.159459	0.168481	0.220839
Cre13.g581600.t1.2	Cre13.g581600.t1.2	ASA4	Mitochondrial F1F0 ATP synthase associated 31.2 kDa protein; part of peripheral stalk involed in dimerization	Mitochondrial F1F0 ATP synthase associated protein 4	M	-	2.64854	0.427119	0.352921	0.479727	0.426918	1.4052	0	0	0.722222	0.157895	0.564327	0.00538054	2.26917	34111	16	16	228	0.0216638	0.939636	149401	251817	238107	319130	399459	567551	718618	852877	3.49696e+06	0.042723	0.0720102	0.0680896	0.0912594	0.11423	0.162298	0.205498	0.243891
Cre07.g318750.t1.2	Cre07.g318750.t1.2	PURM	PurM (Aminoimidazole Ribonucleotide [AIR] synthetase), one of eleven enzymes required for purine biosynthesis; catalyzes the conversion of formylglycinamide ribonucleotide (FGAM) and ATP to AIR, ADP, and Pi, the fifth step in de novo purine biosynthesis;	Aminoimidazole Ribonucleotide synthetase	C	-	1.96135	-0.0369402	0.2135	0.619988	0.426689	0.971845	0	0	0.722222	0.157895	0.564327	0.0409178	1.38809	39538	10	10	436	0.0861526	0.584472	216719	168048	76785.5	156935	199048	274747	320086	419188	1.83156e+06	0.118325	0.0917513	0.0419236	0.0856838	0.108677	0.150007	0.174762	0.22887
gi|28269756|tpg|DAA00934.1|	gi|28269756|tpg|DAA00934.1| TPA_inf: RNA polymerase alpha subunit (chloroplast) [Chlamydomonas reinhardtii]	28269756	RNA polymerase alpha subunit (chloroplast) [Chlamydomonas reinhardtii]	-	C	-	2.87273	0.414961	0.389708	0.660751	0.426118	1.52242	0	0	0.722222	0.157895	0.564327	0.000503501	3.298	62536	14	14	89	0.00519341	0.999801	124849	136772	67280.5	113700	324597	335511	308064	303304	1.71408e+06	0.0728372	0.0797935	0.0392518	0.066333	0.189371	0.195738	0.179726	0.176949
Cre12.g484000.t1.2	Cre12.g484000.t1.2	BCX1	Acetyl-CoA carboxylase beta-carboxyltransferase subunit of plastidic multimeric ACCase	Acetyl-CoA carboxylase beta-carboxyltransferase subunit	C	-	2.25245	0.196045	0.251105	0.587953	0.425314	1.17149	0	0	0.722222	0.157895	0.564327	0.00401246	2.39659	49569	12	12	209	0.0176241	0.961476	368861	329178	173277	305867	579306	586862	670955	814417	3.82872e+06	0.0963404	0.0859759	0.0452571	0.0798875	0.151305	0.153279	0.175243	0.212712
Cre03.g157700.t1.2	Cre03.g157700.t1.2	COX5C	Cytochrome c oxidase, subunit 5c (mitochondrial precursor)(homolog of complex V subunit 5c of A. thaliana (At3g62400, At2g47380); PMID: 15710684. No counterpart in fungi or animals.	Mitochondrial cytochrome c oxidase 11 kD subunit	O	-	2.84048	0.480048	0.396106	0.538037	0.423832	1.50614	0	0	0.722222	0.157895	0.564327	0.00253293	2.59638	10862	3	3	174	0.0133634	0.983098	12460.3	20442.9	16371.1	27134.5	37633.8	50892	56508.7	72003.7	293447	0.042462	0.0696648	0.055789	0.0924682	0.128247	0.173428	0.192569	0.245372
Cre12.g510050.t1.2	Cre12.g510050.t1.2	CTH1	Copper target homolog 1 protein, chloroplast precursor, functional variant produced under copper and/or oxygen sufficient conditions [GI:1565866; PMID: 119113; PMID: 1467313]; Mg-protoporphyrin IX monomethyl ester (oxidative) cyclase, aerobic oxidative cyclase; orthologous to Rubrivax gelatinosus aerobic oxidative cyclase [PMID: 11790744; PMID: 14617630]	Copper target homolog 1, chloroplast precursor, functional variant	C	-	1.66881	-0.0364897	0.10646	0.47886	0.423543	0.738818	0	0	0.722222	0.157895	0.564327	0.0635386	1.19696	47319	5	5	497	0.117361	0.479016	108153	72903.1	38128.9	59348.1	99436.8	93155.1	114846	157380	743350	0.145493	0.0980737	0.0512933	0.0798387	0.133768	0.125318	0.154497	0.211717
Cre12.g514050.t1.2	Cre12.g514050.t1.2	GSF1	Glutamate synthase, ferredoxin-dependent . Also known as CRFG3 (genbank id # AF135592) Could be chloroplast targeted	Ferredoxin-dependent glutamate synthase	C	-	1.95982	-0.0715413	0.206972	0.494646	0.422653	0.970722	0	0	0.722222	0.157895	0.564327	0.0783977	1.1057	176409	10	10	530	0.135791	0.429228	29079.1	22880	16748.3	30337.3	24662.7	36849.2	52313.8	80284.3	293155	0.0991938	0.0780475	0.0571313	0.103486	0.0841285	0.125699	0.178451	0.273863
Cre16.g652550.t1.2	Cre16.g652550.t1.2	PRPL24	imported to chloroplast; Chloroplast large ribosomal subunit protein L24	Chloroplast ribosomal protein L24	C	-	2.29809	0.191808	0.224139	0.628812	0.420982	1.20043	0	0	0.722222	0.157895	0.564327	0.00270333	2.5681	18316	2	2	183	0.013561	0.980824	39377.9	43716.4	23594.5	30509.4	61243.6	73245.8	100375	80429.6	452492	0.0870245	0.0966125	0.0521435	0.0674253	0.135347	0.161872	0.221826	0.177748
Cre17.g726850.t1.2;Cre10.g447800.t1.2	Cre17.g726850.t1.2	-	-	Similar to Sjogren Syndrome Antigen A2	O	-	5.0714	0.843021	0.76699	0.764782	0.416125	2.34239	0	0	0.722222	0.157895	0.564327	0.000257261	3.58963	83803	6	2	76	0.00310744	0.999988	26037.9	25092.4	17882.7	33345.9	181396	146734	104044	86929.5	621462	0.0418978	0.0403764	0.0287752	0.0536571	0.291885	0.236112	0.167418	0.139879
Cre03.g149250.t1.2	Cre03.g149250.t1.2	ICL2	Isocitrate lyase/phosphorylmutase	Isocitrate lyase	C	-	2.35386	0.363904	0.262344	0.50858	0.412651	1.23503	0	0	0.722222	0.157895	0.564327	0.00486653	2.31278	56154	7	7	220	0.0203067	0.947916	136961	137492	63039.9	98779.7	316593	251548	203327	255457	1.4632e+06	0.093604	0.0939668	0.0430836	0.0675094	0.21637	0.171917	0.138961	0.174588
Cre01.g048150.t1.2	Cre01.g048150.t1.2	HLA8	Staphylococcal nuclease homolog. Thermonuclease family. Induced under high light condition [PMID: 12000678]. A part of post-transcriptional gene silencing machinery [PMID: 11782532]	Transcriptional co-activator/nuclease induced by high light	C	-	2.77254	0.432994	0.331942	0.683474	0.410453	1.47121	0	0	0.722222	0.157895	0.564327	0.00299824	2.52313	31018	2	2	194	0.0141876	0.976719	31801.6	31873.5	13956	33770.8	86187.3	68449.8	67333.8	86895	420268	0.0756699	0.075841	0.0332073	0.0803554	0.205077	0.162872	0.160216	0.206761
Cre01.g025250.t1.1	Cre01.g025250.t1.1	RFK2	biosynthesis of FMN from riboflavin and ATP	Riboflavin kinase	C	-	2.32255	0.215154	0.332383	0.593798	0.406982	1.21571	0	0	0.722222	0.157895	0.564327	0.0028686	2.54233	42386	5	5	189	0.0139332	0.978548	66288.9	49626.5	27871.4	39524.9	108791	106684	109385	100891	609062	0.108838	0.0814802	0.0457611	0.0648947	0.178621	0.17516	0.179595	0.16565
Cre08.g365632.t1.1	Cre08.g365632.t1.1	-	-	Phosphoprotein phosphatase 2C-related	C	-	1.97119	0.131871	0.160412	0.582081	0.406515	0.979065	0	0	0.722222	0.157895	0.564327	0.0443877	1.35274	35596	2	2	446	0.0913631	0.565049	19715.2	18935.4	6572.43	17159.3	26710	27396	25107.7	43753.7	185350	0.106368	0.10216	0.0354596	0.092578	0.144106	0.147807	0.135461	0.23606
gi|28269762|tpg|DAA00940.1|	gi|28269762|tpg|DAA00940.1| TPA_inf: ribosomal protein S9 (chloroplast) [Chlamydomonas reinhardtii]	28269762	ribosomal protein S9 (chloroplast) [Chlamydomonas reinhardtii]	-	C	-	2.38201	0.212581	0.302509	0.651261	0.400134	1.25218	0	0	0.722222	0.157895	0.564327	0.00251528	2.59941	21075	6	6	172	0.0134246	0.983329	305735	288414	145072	255178	498799	578796	649897	641176	3.36307e+06	0.0909095	0.0857592	0.0431368	0.0758765	0.148317	0.172104	0.193245	0.190652
Cre13.g588100.t1.2	Cre13.g588100.t1.2	CYN19-3	Peptidyl-prolyl cis-trans isomerase (rotamase), cyclophilin type; similar to ROC2 (AtCYP19-3)	Cyclophilin	O	-	2.88158	0.453124	0.396814	0.644734	0.398782	1.52686	0	0	0.722222	0.157895	0.564327	0.000442992	3.3536	29394	2	2	87	0.00467433	0.999877	12323.2	13293.4	7136.53	13915.6	34982.2	33147.4	31493.5	34856.5	181148	0.0680283	0.073384	0.0393961	0.0768187	0.193114	0.182985	0.173855	0.192419
Cre13.g579550.t1.1	Cre13.g579550.t1.1	CGL27	-	Conserved in the Green Lineage	C	-	2.97421	0.466663	0.490896	0.564092	0.397127	1.5725	0	0	0.722222	0.157895	0.564327	0.000194249	3.71164	27837	4	4	71	0.00251156	0.999997	48675.8	58912.2	47747.9	79325	142553	182432	175003	197941	932591	0.0521941	0.0631705	0.0511993	0.0850587	0.152857	0.195619	0.187653	0.212249
Cre18.g749497.t1.1;Cre18.g749647.t1.1	Cre18.g749497.t1.1	-	-	(1 of 1) K01945 - phosphoribosylamine--glycine ligase (purD)	C	-	2.67933	0.342288	0.445235	0.567811	0.394846	1.42187	0	0	0.722222	0.157895	0.564327	0.000830898	3.08045	48802	10	10	108	0.00706263	0.998926	103981	84912.1	64732.9	127551	228688	236703	239296	316615	1.40248e+06	0.0741411	0.0605443	0.046156	0.090947	0.16306	0.168775	0.170624	0.225754
Cre04.g218150.t1.2	Cre04.g218150.t1.2	-	-	Phosphoprotein phosphatase 2C-related	M	-	1.89933	-0.154807	0.262583	0.625334	0.394332	0.925493	0	0	0.722222	0.157895	0.564327	0.0556414	1.2546	45473	2	2	479	0.106636	0.510818	16245.1	10420	6198.66	10019.5	11374.1	19074.4	26159.6	24841.5	124333	0.130658	0.0838074	0.0498553	0.080586	0.0914808	0.153414	0.2104	0.199798
Cre12.g514850.t1.2	Cre12.g514850.t1.2	HSP90C	HSP90C is one of 3 HSP90 genes in Chlamydomonas; HSP90C is localized to the chloroplast; it is inducible by heat shock and light, forms dimers and interacts with plastidic HSP70B; it exhibits weak ATPase activity, which is inhibited by radicicol; PMID: 16143837 and 15995001	Heat shock protein 90C	M	-	2.52447	0.224268	0.380736	0.658911	0.39414	1.33598	0	0	0.722222	0.157895	0.564327	0.00134086	2.87262	89469	34	34	129	0.00954192	0.995928	1.4497e+06	1.18448e+06	703725	1.25417e+06	2.42967e+06	2.84619e+06	3.20859e+06	3.10811e+06	1.61846e+07	0.0895727	0.0731855	0.0434811	0.0774915	0.150122	0.175857	0.198249	0.192041
Cre08.g358540.t1.1	Cre08.g358540.t1.1	-	-	(1 of 3) PF03703 - Bacterial PH domain (bPH_2)	C	-	3.10908	0.495744	0.431885	0.775553	0.388844	1.63649	0	0	0.722222	0.157895	0.564327	0.00302896	2.51871	27208	2	2	197	0.0141146	0.976281	18835.8	21996.7	10998.2	34642.3	58983.3	59462.5	65595.6	84810.5	355325	0.0530102	0.061906	0.0309525	0.0974946	0.165998	0.167347	0.184607	0.238684
Cre06.g264600.t1.2;Cre13.g570000.t1.2;Cre16.g648550.t1.2	Cre06.g264600.t1.2	HFO14	replication linked H4; histone gene cluster XIV (type 43AB)	Histone H4	O	-	2.08276	0.389257	0.122595	0.32915	0.384822	1.05849	0	0	0.722222	0.157895	0.564327	0.0336874	1.47253	11450	4	4	414	0.0746981	0.630286	239700	288746	168857	354949	587388	382923	360305	860969	3.24384e+06	0.0738939	0.0890138	0.0520548	0.109423	0.181078	0.118046	0.111074	0.265417
Cre03.g158900.t1.2	Cre03.g158900.t1.2	DLA2	Dihydrolipoamide acetyltransferase (EC 2.3.1.12), E2 component of pyruvate dehydrogenase complex, probably plastidic, based on Target-P prediction and similarity to Arabidopsis LTA2 (GenBank NP_189215)	dihydrolipoamide acetyltransferase, possibly plastidic	C	-	2.28671	0.248207	0.270052	0.540065	0.3831	1.19328	0	0	0.722222	0.157895	0.564327	0.0116	1.93554	49879	12	11	301	0.0353781	0.845262	203198	218269	133677	305786	359854	406485	463578	738785	2.82963e+06	0.0718107	0.077137	0.0472419	0.108066	0.127173	0.143653	0.16383	0.261089
Cre08.g373100.t1.1	Cre08.g373100.t1.1	CYP97C3	Probabale carotenoid hydroxylase	Cytochrome P450, CYP97 superfamily	C	-	1.43008	-0.269599	-0.0194813	0.533474	0.380215	0.516097	0	0	0.722222	0.157895	0.564327	0.276218	0.558749	63654	3	3	714	0.355137	0.17365	19213.1	14370.8	7363.14	9629.12	10327.6	13740.5	25149.9	23110.1	122904	0.156325	0.116927	0.0599096	0.0783466	0.0840293	0.111798	0.204631	0.188033
Cre08.g362450.t1.2	Cre08.g362450.t1.2	AMYA2	Belongs to glycoside hydrolase family 13; catalyses hydrolysis of (1-4)-alpha-D-glucosidic linkages in polysaccharides so as to remove successive alpha-maltose residues from the non-reducing ends of the chains in the conversion of starch to maltose	Alpha-amylase	C	-	2.08084	0.051778	0.275725	0.590789	0.377492	1.05717	0	0	0.722222	0.157895	0.564327	0.0227371	1.64327	78020	10	10	374	0.0558092	0.718431	175200	151556	78860.8	175308	197385	285955	307362	418114	1.78974e+06	0.0978915	0.0846803	0.0440627	0.0979519	0.110287	0.159774	0.171735	0.233617
gi|28269763|tpg|DAA00941.1|	gi|28269763|tpg|DAA00941.1| TPA_inf: cytochrome b559 (chloroplast) [Chlamydomonas reinhardtii]	28269763	cytochrome b559 (chloroplast) [Chlamydomonas reinhardtii]	-	C	-	2.08225	0.331603	0.174793	0.39266	0.372229	1.05814	0	0	0.722222	0.157895	0.564327	0.0186336	1.7297	9298	2	2	352	0.0485957	0.759656	284179	319254	173600	372041	609811	477451	428756	876638	3.54173e+06	0.0802373	0.0901406	0.0490157	0.105045	0.172179	0.134807	0.121058	0.247517
Cre12.g498500.t1.2	Cre12.g498500.t1.2	DEG11	DegP-type protease, thylakoid lumen; one PDZ domain; similar to At DegP1; v5.5 model is truncated at N-term	Deg protease	M	-	9.24518	1.6223	1.68139	1.45247	0.372146	3.2087	0	0	0.722222	0.157895	0.564327	0.00411649	2.38547	47681	5	5	210	0.0179949	0.959847	1492.78	1142.98	1329.87	17196.6	62559.7	54881.6	37694.8	40512.4	216811	0.00688518	0.00527178	0.00613379	0.0793161	0.288545	0.253132	0.17386	0.186856
Cre17.g734100.t1.2	Cre17.g734100.t1.2	-	-	(1 of 1) 6.3.4.4 - Adenylosuccinate synthase / Succinoadenylic kinosynthetase	C	-	1.93462	0.123323	0.193264	0.485492	0.371999	0.95205	0	0	0.722222	0.157895	0.564327	0.0101086	1.99531	50191	13	13	286	0.0324464	0.866331	213245	190205	108001	188070	283271	296816	330309	442913	2.05283e+06	0.103879	0.0926552	0.0526109	0.091615	0.13799	0.144589	0.160904	0.215757
Cre02.g088200.t1.2	Cre02.g088200.t1.2	RB60	Protein disulfide isomerase 1 (CrPDI1 [PMID: 16143836]. Located in the chloroplast and the endoplasmic reticulum. The Rb60 protein is part of a complex involved in the control of psbA mRNA translation by light [PMID: 1721866, PMID: 7798310, PMID: 8668172, PMID: 7992056, PMID: 9482869, PMID: 9395399, PMID: 10648596, PMID: 11087734, PMID: 11593046, PMID: 11976967, PMID: 12407204, PMID: 15837918, PM…	Protein disulfide isomerase 1	SP	Non chloroplastic	2.11663	0.232669	0.241924	0.449816	0.37069	1.08177	0	1	0.722222	0.184211	0.538012	0.00275904	2.55924	58429	9	8	185	0.0136908	0.980064	106083	130501	86615	134113	181266	227791	244011	314892	1.42527e+06	0.0744302	0.0915621	0.0607708	0.0940966	0.12718	0.159823	0.171203	0.220935
Cre17.g719900.t1.2	Cre17.g719900.t1.2	PWD1	Contains starch-bnding domain; involved in starch metabolism	phosphoglucan water dikinase	C	-	2.02312	0.14417	0.220084	0.559488	0.364874	1.01658	0	0	0.722222	0.184211	0.538012	0.0193387	1.71357	131097	12	12	356	0.0498677	0.752174	112800	98438.4	46750.2	108293	157210	163399	169540	250885	1.10731e+06	0.101868	0.0888983	0.0422194	0.0977977	0.141974	0.147563	0.153109	0.22657
Cre03.g189500.t1.2;Cre03.g189450.t1.2	Cre03.g189500.t1.2	-	null-allele mutant was isolated (PMID 29743196)	(1 of 3) K03574 - 8-oxo-dGTP diphosphatase [EC:3.6.1.55] (mutT, NUDT15, MTH2)	O	-	2.28825	0.305487	0.322666	0.51563	0.356779	1.19425	0	0	0.722222	0.184211	0.538012	0.00429828	2.36671	22972	4	4	211	0.0187006	0.956982	40569.1	40447.8	19092	35991.9	81975.1	85027.8	62586.5	81843.5	447534	0.0906504	0.0903793	0.0426604	0.0804228	0.183171	0.189992	0.139848	0.182877
Cre09.g393200.t1.2	Cre09.g393200.t1.2	HSP70C	HSP70C is one of 9 genes encoding HSP70-like proteins in Chlamydomonas; HSP70C is localized to mitochondria; it is inducible by heat shock and light; PMID: 2779571, 16143837	Heat shock protein 70C	M	-	2.48503	0.342838	0.39399	0.513313	0.355118	1.31327	0	0	0.722222	0.184211	0.538012	0.000117987	3.92817	70856	11	9	63	0.00171924	1	319867	291979	201781	290202	704381	723340	657951	657383	3.84688e+06	0.0831497	0.0759001	0.0524531	0.0754382	0.183104	0.188033	0.171035	0.170887
Cre13.g602650.t1.2	Cre13.g602650.t1.2	-	-	(1 of 1) PTHR12231//PTHR12231:SF150 - CTX-RELATED TYPE I TRANSMEMBRANE PROTEIN // RHODANESE-LIKE DOMAIN-CONTAINING PROTEIN 11, CHLOROPLASTIC	C	-	1.50617	0.0677126	0.104688	0.31095	0.350168	0.590886	0	0	0.722222	0.184211	0.538012	0.106811	0.971383	29373	2	2	573	0.171122	0.358366	8206.56	9531.23	3901.88	3938.29	9591.21	12129.3	7984.07	8820.15	64102.7	0.128022	0.148687	0.0608692	0.0614371	0.149623	0.189217	0.124551	0.137594
Cre02.g086600.t1.2	Cre02.g086600.t1.2	-	-	(1 of 8) PF12680 - SnoaL-like domain (SnoaL_2)	M	-	1.57444	-0.0407293	0.130535	0.462869	0.346674	0.654843	0	0	0.722222	0.184211	0.538012	0.0719449	1.143	53945	7	7	521	0.126767	0.449462	96863.8	72432.3	33410.9	55829.4	88192.6	97829	96996.7	124033	665588	0.145531	0.108825	0.0501976	0.0838799	0.132503	0.146981	0.145731	0.186351
Cre06.g264300.t1.2	Cre06.g264300.t1.2	PRPS15	imported to chloroplast; Chloroplast small ribosomal subunit S15	Chloroplast ribosomal protein S15	C	-	1.78822	0.116338	0.129805	0.44439	0.340135	0.838523	0	0	0.722222	0.184211	0.538012	0.0180311	1.74398	15892	2	2	347	0.047702	0.766193	20549.7	21288.7	11345.5	19918.3	26862.3	28704.8	31565.5	43590	203825	0.10082	0.104446	0.055663	0.0977225	0.131791	0.140831	0.154866	0.21386
Cre01.g038400.t1.2	Cre01.g038400.t1.2	CRT2	Calreticulin 2. Calreticulin (CRT) is a high-capacity calcium-binding protein mainly localized to the endoplasmic reticulum in eukaryotic cells. Higher plants contain two distinct groups of CRTs: a CRT1/CRT2 group and a CRT3 group. Similar to Arabidopsis At1g09210.1	Calreticulin 2, calcium-binding protein	SP	-	2.12123	0.129031	0.0586683	0.675932	0.339793	1.0849	0	0	0.722222	0.184211	0.538012	0.173975	0.759512	47412	2	2	639	0.249936	0.256044	11953.8	31392.3	14361.6	34981.8	16089.4	35932.9	68097.9	76495.6	289305	0.0413191	0.108509	0.0496415	0.120917	0.0556138	0.124204	0.235384	0.264411
Cre12.g498550.t1.1	Cre12.g498550.t1.1	CHLM	Magnesium protoporphyrin IX S-adenosyl methionine O-methyl transferase, chloroplast precursor (Magnesium-protoporphyrin IX methyltransferase) (PPMT); Magnesium-protoporphyrin O-methyltransferase (chlM) [PMID: 12828371; PMID: 12489983; PMID: 4436384]; ChloroP 1.1 predicts chloroplast location	Mg protoporphyrin IX S-adenosyl methionine O-methyl transferase	C	-	1.92861	0.306987	0.17971	0.406989	0.339399	0.947561	0	0	0.722222	0.184211	0.538012	0.0966206	1.01493	35199	2	2	558	0.158956	0.380937	22000.9	24191.1	9443.81	7782.46	44609.5	36590.2	24106.6	17002.6	185727	0.118458	0.130251	0.0508478	0.0419026	0.240188	0.197011	0.129796	0.0915462
Cre12.g558900.t1.2	Cre12.g558900.t1.2	PETO	Initially described as Cytochrome b6f complex subunit V, but not present in the purified complex; involved in cyclic electron tranfer; chloroplast precursor; ortholog in Volvox is germline-specific and a putative target of RegA repression	Regulator of photosynthetic cyclic electron flow	C	-	1.89274	0.201768	0.194251	0.411357	0.331979	0.920473	0	0	0.722222	0.184211	0.538012	0.00848248	2.07148	20349	5	5	268	0.0290556	0.890542	143447	140524	78398.2	139856	228275	219786	202145	300372	1.4528e+06	0.0987379	0.0967259	0.0539634	0.0962662	0.157127	0.151284	0.139142	0.206754
Cre06.g302700.t1.1	Cre06.g302700.t1.1	-	-	(1 of 1) PF00560//PF13516 - Leucine Rich Repeat (LRR_1) // Leucine Rich repeat (LRR_6)	C	-	1.96841	-0.206507	0.236562	0.778449	0.328408	0.97703	0	0	0.722222	0.184211	0.538012	0.150873	0.821387	57681	2	2	618	0.224113	0.284475	3616.68	1328.84	1185.55	2542.47	2248.04	2291.04	7118.16	5415.83	25746.6	0.140472	0.0516121	0.0460467	0.0987499	0.0873139	0.0889842	0.27647	0.210351
gi|28269755|tpg|DAA00933.1|	gi|28269755|tpg|DAA00933.1| TPA_inf: photosystem II P680 chlorophyll A apoprotein (chloroplast) [Chlamydomonas reinhardtii]	28269755	photosystem II P680 chlorophyll A apoprotein (chloroplast) [Chlamydomonas reinhardtii]	-	C	-	1.69588	0.0641586	0.256022	0.36787	0.328168	0.762033	0	0	0.722222	0.184211	0.538012	0.0430883	1.36564	56241	17	16	443	0.089289	0.572151	8.3908e+06	5.15532e+06	2.97629e+06	4.74461e+06	9.72662e+06	9.29561e+06	6.94298e+06	1.01011e+07	5.73333e+07	0.146351	0.0899185	0.0519121	0.0827549	0.16965	0.162133	0.121098	0.176182
Cre16.g665250.t1.2	Cre16.g665250.t1.2	APE1	Homolog of Arabidopsis APE1 (Acclimation of Photosynthesis to Environment) that is required for acclimation of photosynthesis to various light intensity; TEF6, found in thylakoid proteome by Hippler and co-workers	acclimation of photosynthesis to environment	C	-	2.05364	0.211011	0.341262	0.444092	0.322776	1.03818	0	0	0.722222	0.184211	0.538012	0.00784984	2.10514	29840	5	5	259	0.027823	0.900291	86070	58079.5	35818.4	54110.2	139915	127434	99585.8	113777	714789	0.120413	0.0812539	0.0501104	0.0757009	0.195742	0.178282	0.139322	0.159176
Cre07.g340200.t1.1	Cre07.g340200.t1.1	PGRL1	thylakoid transmembrane protein involved in cyclic electron flow	Proton-gradient related-like	C	-	1.91237	0.0752788	0.20787	0.533401	0.321616	0.935364	0	0	0.722222	0.184211	0.538012	0.013934	1.85592	36449	8	8	325	0.0393583	0.814454	173220	162586	94554.9	171618	206005	262393	322913	359898	1.75319e+06	0.098803	0.0927372	0.0539332	0.0978892	0.117503	0.149666	0.184186	0.205282
Cre10.g465550.t1.1	Cre10.g465550.t1.1	CLPD1	probably chloroplastic (by homology); possibly acting as ATP-dependent subunit of Clp protease	ClpD chaperone, Hsp100 family	C	-	2.0289	0.058883	0.240871	0.539169	0.321507	1.0207	0	0	0.722222	0.184211	0.538012	0.0131517	1.88102	110999	3	2	316	0.0382065	0.824495	47418.1	51018.5	37347	45855.9	54303.4	88838	129248	96139.6	550169	0.0861883	0.0927325	0.0678828	0.0833489	0.0987033	0.161474	0.234924	0.174746
Cre13.g566650.t2.1;Cre13.g566650.t1.2	Cre13.g566650.t2.1	-	-	(1 of 1) PTHR24096:SF134 - LONG CHAIN ACYL-COA SYNTHETASE 2	O	-	2.26229	0.276623	0.355216	0.492396	0.321282	1.17778	0	0	0.722222	0.184211	0.538012	0.00159673	2.79677	73752	15	15	140	0.01047	0.993757	123121	116171	85648.8	162077	232785	263217	266144	339628	1.58879e+06	0.0774935	0.0731191	0.0539081	0.102013	0.146517	0.165671	0.167514	0.213765
Cre15.g635650.t1.2	Cre15.g635650.t1.2	-	-	(1 of 12) PF02037 - SAP domain (SAP)	C	-	1.92077	0.204065	0.225565	0.477115	0.312616	0.941682	0	0	0.722222	0.184211	0.538012	0.014341	1.84342	281717	5	5	329	0.0400153	0.809342	18772	15910.9	7701.77	11466.6	30031.3	26746	23105	23553.3	157287	0.119349	0.101158	0.0489664	0.0729026	0.190934	0.170046	0.146897	0.149747
Cre06.g258733.t1.1	Cre06.g258733.t1.1	LEU2	-	Isopropylmalate synthase	O	-	1.15279	-0.0443381	-0.0833298	0.0988701	0.304791	0.205129	0	0	0.722222	0.184211	0.538012	0.445124	0.351519	74228	4	4	795	0.513992	0.106718	54524.4	49893	29682.8	31116.2	49232.6	41182.2	37271.4	62773.6	355676	0.153298	0.140276	0.0834547	0.0874846	0.13842	0.115786	0.10479	0.176491
Cre12.g553250.t1.2	Cre12.g553250.t1.2	PFK2	Phosphofructokinase family protein (EC 2.7.1.11 or 2.7.1.90), probably plastid targeted	Phosphofructokinase	C	-	1.90946	0.157048	0.230925	0.467924	0.303642	0.933163	0	0	0.722222	0.184211	0.538012	0.00725259	2.13951	55365	11	8	253	0.0263157	0.909647	256106	200744	134150	245156	367679	341639	394018	493271	2.43276e+06	0.105274	0.0825168	0.0551431	0.100773	0.151136	0.140433	0.161963	0.202762
Cre02.g108850.t1.2	Cre02.g108850.t1.2	PRPL17	imported to chloroplast; Chloroplast large ribosomal subunit protein L17	Chloroplast ribosomal protein L17	C	-	1.59278	0.0267618	0.132381	0.402902	0.301505	0.671547	0	0	0.722222	0.184211	0.538012	0.0201548	1.69562	19142	2	2	361	0.0512523	0.743729	57255.3	47668.4	28635.4	36072.6	60894.4	64656.5	72411.1	72224.1	439818	0.13018	0.108382	0.0651074	0.0820171	0.138454	0.147007	0.164639	0.164214
Cre13.g577100.t1.2	Cre13.g577100.t1.2	ACP2	-	Acyl-carrier protein 2	C	Stroma	2.01871	0.16456	0.239127	0.581254	0.298996	1.01343	0	1	0.722222	0.210526	0.511696	0.00690545	2.16081	12417	3	3	247	0.0256648	0.915145	159381	151331	75863.3	147503	232807	262455	289258	293628	1.61223e+06	0.0988576	0.0938645	0.047055	0.0914903	0.144401	0.16279	0.179415	0.182126
Cre16.g691850.t1.2	Cre16.g691850.t1.2	COX90	Cytochrome c oxidase subunit Cox90, mitochondrial [gi:22001295]. Note: homologues not found in other organisms except other green algae. Identification based on mutant phenotype [PMID: 11498007]	Mitochondrial cytochrome c oxidase subunit	O	-	2.21018	0.288531	0.396974	0.413892	0.296662	1.14416	0	0	0.722222	0.210526	0.511696	0.00119886	2.92123	11732	3	3	125	0.00880446	0.996952	12792.4	11242.5	11668	18481.8	24859	28043.7	30261.3	36593.6	173942	0.0735441	0.0646333	0.0670796	0.106252	0.142915	0.161224	0.173973	0.210378
Cre03.g171100.t1.1	Cre03.g171100.t1.1	-	-	-	C	-	2.10162	0.319282	0.256618	0.433228	0.296145	1.0715	0	0	0.722222	0.210526	0.511696	0.000722817	3.14097	28232	3	3	104	0.00638025	0.999306	20430.7	27881.2	19961.8	29041	42615.3	50341.9	54128.8	57432.3	301833	0.0676888	0.092373	0.0661353	0.0962154	0.141188	0.166787	0.179334	0.190278
Cre05.g247450.t1.2	Cre05.g247450.t1.2	CGL56	Conserved in the green lineage	Putative rhodanese-like protein	C	-	2.04912	0.23195	0.314989	0.447369	0.284674	1.03501	0	0	0.722222	0.210526	0.511696	0.00089584	3.04777	84962	4	4	110	0.00747619	0.998653	14653	12775	8707.23	14039.3	24996.4	26384.5	24392.1	27040.7	152988	0.0957786	0.083503	0.0569144	0.091767	0.163388	0.172461	0.159438	0.17675
Cre12.g514750.t1.2	Cre12.g514750.t1.2	CIS1	Citrate synthase (EC 2.3.3.1), mitochondrial form; similarity to carrot citrate synthase mitochondrial precursor (GenBank O8433)	Citrate synthase, mitochondrial	M	-	1.27729	-0.15939	-0.154953	0.164091	0.283863	0.353092	0	0	0.722222	0.210526	0.511696	0.842887	0.0742306	51376	3	3	877	0.882292	0.0535648	16261.3	19790.4	15943.6	27948.6	11265.9	13851.7	23263.7	53730.8	182056	0.0893203	0.108705	0.0875755	0.153517	0.0618814	0.0760847	0.127783	0.295133
Cre02.g083950.t1.1	Cre02.g083950.t1.1	PSRP3	Chloroplast small ribosomal subunit protein Plastid-Specific Ribosomal Protein 3. This is not the same as plastid ribosomal protein S3, which is encoded by the chloroplast rps3 gene in C. reinhardtii.	Plastid-specific ribosomal protein 3	C	-	1.74471	0.118299	0.186385	0.412722	0.278776	0.80299	0	0	0.722222	0.210526	0.511696	0.0225888	1.64611	33460	6	6	373	0.0555939	0.719828	185432	141669	95887.7	185884	243491	217601	248019	353198	1.67118e+06	0.110959	0.0847719	0.0573772	0.111229	0.1457	0.130208	0.148409	0.211346
Cre07.g356350.t1.1	Cre07.g356350.t1.1	DXS1	1-deoxy-D-xylulose 5-phosphate synthase (1-deoxyxylulose-5-phosphate synthase) (DXP synthase) (DXPS) (CLA1) (DEF), chloroplast precursor	1-deoxy-D-xylulose 5-phosphate synthase, chloroplast precursor	C	-	2.3738	0.294313	0.408949	0.570535	0.278326	1.2472	0	0	0.722222	0.210526	0.511696	0.00164476	2.7839	79281	10	10	142	0.010633	0.993307	274248	224578	133924	235674	540078	575859	498188	447340	2.92989e+06	0.0936035	0.0766507	0.0457095	0.0804379	0.184334	0.196546	0.170037	0.152682
Cre06.g261800.t1.2	Cre06.g261800.t1.2	-	putative prephenate dehydratase family protein [EC:4.2.1.51]; cyclohexadienyl dehydratase	Prephenate dehydratase	C	-	2.17006	0.390707	0.222356	0.50989	0.27683	1.11773	0	0	0.722222	0.210526	0.511696	0.00371991	2.42947	40816	5	5	203	0.016822	0.966006	135046	157433	78908.6	158305	332039	262694	255278	299449	1.67915e+06	0.0804252	0.0937572	0.0469931	0.0942765	0.197742	0.156444	0.152028	0.178333
gi|28269789|tpg|DAA00967.1|	gi|28269789|tpg|DAA00967.1| TPA_inf: photosystem I iron-sulfur center subunit VII (chloroplast) [Chlamydomonas reinhardtii]	28269789	photosystem I iron-sulfur center subunit VII (chloroplast) [Chlamydomonas reinhardtii]	-	C	-	1.67669	0.163464	0.209332	0.232719	0.276165	0.74562	0	0	0.722222	0.210526	0.511696	0.0149844	1.82436	9367	4	4	332	0.0414329	0.801409	432985	393805	324112	505965	630866	637697	553878	955621	4.43493e+06	0.0976307	0.0887963	0.0730817	0.114086	0.142249	0.14379	0.12489	0.215476
gi|11467091|ref|NP_042566.1|	gi|11467091|ref|NP_042566.1| NADH dehydrogenase subunit 5 (mitochondrion) [Chlamydomonas reinhardtii]	11467091	ydrogenase subunit 5 (mitochondrion) [Chlamydomonas reinhardtii]	-	C	-	1.63674	0.216662	0.0968823	0.345854	0.27613	0.710822	0	0	0.722222	0.210526	0.511696	0.0505824	1.296	59522	2	2	465	0.0998594	0.533718	33468.7	39684.1	16708.6	21079	55118.9	49601.9	37050.6	39808.8	292521	0.114415	0.135663	0.0571195	0.0720598	0.188427	0.169567	0.12666	0.136089
gi|28269792|tpg|DAA00970.1|	gi|28269792|tpg|DAA00970.1| TPA_inf: chloroplast RNA polymerase beta' chain (chloroplast) [Chlamydomonas reinhardtii]	28269792	chloroplast RNA polymerase beta' chain (chloroplast) [Chlamydomonas reinhardtii]	-	C	-	2.28946	0.33243	0.361948	0.522515	0.274776	1.19501	0	0	0.722222	0.210526	0.511696	0.00464739	2.33279	68855	11	11	216	0.0197514	0.951428	143217	124432	64919.6	120612	307911	286338	216218	227073	1.49072e+06	0.0960726	0.0834708	0.0435492	0.0809083	0.206552	0.19208	0.145042	0.152324
Cre12.g503300.t1.2	Cre12.g503300.t1.2	-	-	(1 of 1) 4.1.1.21 - Phosphoribosylaminoimidazole carboxylase / AIR carboxylase	C	-	1.80925	0.100808	0.190781	0.519142	0.274297	0.85539	0	0	0.722222	0.210526	0.511696	0.0147205	1.83208	68399	6	6	331	0.0408262	0.804641	121212	134318	63097.8	93382.8	152882	208409	208524	175616	1.15744e+06	0.104724	0.116048	0.0545149	0.0806803	0.132086	0.18006	0.180159	0.151728
Cre08.g359350.t1.2	Cre08.g359350.t1.2	CARB1	Carbamoyl-phosphate synthase; acetyl-CoA carboxylase, biotin carboxylase	Biotin carboxylase	C	-	1.57116	-0.00767277	0.0687886	0.272743	0.273585	0.651834	0	0	0.722222	0.210526	0.511696	0.35733	0.446931	56502	27	26	756	0.433901	0.135061	2.96661e+06	3.8383e+06	4.42956e+06	6.32917e+06	2.91466e+06	4.49705e+06	8.30049e+06	1.18832e+07	4.5159e+07	0.0656926	0.0849952	0.0980881	0.140153	0.0645422	0.0995825	0.183806	0.263141
Cre04.g231222.t1.1	Cre04.g231222.t1.1	CPN60A	GroEL/HSP60-homolog, targeted to the chloroplast; called Cpn60-alpha in higher plants; shares only ~50% similarity with chloroplast-targeted CPN60Bs; higher plant Cpn60-alpha with Cpn60-betas form stacks of two hetero-oligomeric heptameric rings; Cpn60s r	Chaperonin 60A	C	-	1.72731	0.153824	0.167904	0.402331	0.272163	0.788524	0	0	0.722222	0.210526	0.511696	0.00681174	2.16674	106680	14	14	243	0.0257332	0.916636	539931	493004	286029	422012	769418	725696	722339	789747	4.74818e+06	0.113713	0.10383	0.0602397	0.0888788	0.162045	0.152837	0.15213	0.166326
Cre09.g409100.t1.2	Cre09.g409100.t1.2	UROS1	-	Uroporphyrinogen-III synthase	C	-	1.8638	0.00703172	0.271572	0.650481	0.261846	0.898249	0	0	0.722222	0.210526	0.511696	0.100497	0.997845	30942	2	2	566	0.162997	0.37203	10874.7	7322.28	3725.71	14784.5	11052.2	13684.2	16660.6	27018	105122	0.103448	0.0696549	0.0354417	0.140642	0.105137	0.130174	0.158488	0.257015
Cre16.g673650.t1.1	Cre16.g673650.t1.1	LHCB5	-	Light-harvesting minor chlorophyll a/b binding protein of photosystem II	C	-	1.86948	0.260896	0.17728	0.419807	0.256025	0.902635	0	0	0.722222	0.210526	0.511696	0.0467472	1.33024	30695	10	10	452	0.0949422	0.552644	1.18562e+06	1.10878e+06	781532	2.01938e+06	2.16193e+06	1.66772e+06	2.05472e+06	3.64119e+06	1.46209e+07	0.0810908	0.0758353	0.0534531	0.138116	0.147866	0.114065	0.140534	0.24904
Cre03.g194850.t1.2	Cre03.g194850.t1.2	MDN1	Malate dehydrogenase (MDH) (= malic dehydrogenase) [EC:1.1.1.37]; NAD-dependent; sodium acetate-induced in Chlamydomonas reinhardtii; nuclear gene; gene product is localized in the chloroplast; Genbank entry U42979, as MDH2; present in thylakoid-enriched	NAD-dependent malate dehydrogenase, chloroplastic	C	-	1.86151	0.116966	0.254302	0.533009	0.250122	0.896473	0	0	0.722222	0.210526	0.511696	0.0166098	1.77964	36864	12	12	340	0.0448464	0.782158	902031	750677	401184	900892	1.18083e+06	1.3482e+06	1.36884e+06	1.60249e+06	8.45514e+06	0.106684	0.0887835	0.0474485	0.10655	0.139658	0.159453	0.161894	0.189528
Cre01.g005150.t1.1	Cre01.g005150.t1.1	SGA1	Putative aminotransferase (class V) with homology to serine glyoxylate aminotransferases from Arabidopsis (TrEMBL: 081248) and Frillaria agrestis (GenBank AAB95218); this is the longer and more abundant splicing variant SGA1a; both are predicted mitochondrial (TPlen 29) like orthologues in mouse, dog, X. laevis, C. elegans (plus Leishmania and Candida ?), but unlike Arabidopsis, C. merolae, D. di…	Serine glyoxylate aminotransferase	M	-	2.08693	0.255037	0.249215	0.504699	0.248709	1.06138	0	0	0.722222	0.210526	0.511696	0.100462	0.998	49159	4	4	565	0.163228	0.37211	21742.6	53825.8	40395.1	69388.4	39115.5	95544.5	129130	123026	572168	0.0380004	0.0940734	0.0706001	0.121273	0.0683637	0.166987	0.225686	0.215017
Cre12.g520200.t1.1	Cre12.g520200.t1.1	CPL8	Pyridoxamine 5'-phosphate oxidase-like protein, but enzymatic activity is unproven	Conserved in the Plant Lineage	C	-	1.37882	-0.0894527	0.079931	0.352387	0.240083	0.463429	0	0	0.722222	0.210526	0.511696	0.123074	0.909835	40510	3	3	592	0.190847	0.327266	61683.4	49608.4	30011.1	48534.8	50201.4	59632.9	67556.8	84360	451589	0.136592	0.109853	0.0664567	0.107476	0.111166	0.132051	0.149598	0.186807
Cre07.g340350.t1.1	Cre07.g340350.t1.1	ASA1	Mitochondrial ATP synthase associated protein 1; ATP synthase associated protein 1 (P60 or MASAP) (CAD29654); part of peripheral stalk involed in dimerization; unknown evolutionary origin [PMID: 11744727, PMID: 15710684]	Mitochondrial F1F0 ATP synthase associated protein 1	M	-	1.8168	0.339082	0.168546	0.315966	0.239809	0.861398	0	0	0.722222	0.210526	0.511696	0.0099356	2.00281	63123	12	12	282	0.0323436	0.868846	212023	299570	216552	374346	462876	441615	448257	650252	3.10549e+06	0.0682735	0.0964646	0.0697318	0.120543	0.149051	0.142205	0.144343	0.209388
Cre10.g439850.t1.2	Cre10.g439850.t1.2	-	-	(1 of 1) PTHR10766//PTHR10766:SF37 - TRANSMEMBRANE 9 SUPERFAMILY PROTEIN // ENDOMEMBRANE PROTEIN 70 FAMILY PROTEIN	SP	-	1.7637	0.0334449	0.253874	0.435193	0.239131	0.818602	0	0	0.722222	0.210526	0.511696	0.0133427	1.87475	73756	4	4	318	0.0385177	0.822017	50620.8	48551.8	36125.4	53228.9	54673.1	87112.3	98402.5	92316.3	521031	0.097155	0.0931841	0.0693345	0.102161	0.104933	0.167192	0.188861	0.17718
Cre05.g234550.t1.2	Cre05.g234550.t1.2	FBA3	Fructose-1,6-bisphosphate aldolase 1 (EC:4.1.2.13); probably plastidic, but predicted mitochondrial by Target-P; 87% identical to cDNA (Q42690); glycolytic enzyme that catalyses the reversible aldol cleavage or condensation of fructose-1,6-bisphosphate into dihydroxyacetone-phosphate and glyceraldehyde 3-phosphate [PMID: 8053679; Genbank entry X69969]	Fructose-1,6-bisphosphate aldolase	C	Stroma	1.42664	0.032527	0.0477195	0.31941	0.23693	0.51262	0	1	0.722222	0.236842	0.48538	0.0784839	1.10522	41301	13	13	531	0.135684	0.42897	1.513e+06	1.28916e+06	799389	1.34036e+06	1.63067e+06	1.43889e+06	1.66789e+06	2.31287e+06	1.19922e+07	0.126165	0.1075	0.0666589	0.111769	0.135977	0.119985	0.139081	0.192864
Cre06.g262900.t1.2	Cre06.g262900.t1.2	PFK1	Putative phosphofructokinase family protein (EC 2.7.1.11 or 2.7.1.90), based on similarity to rice (GenBank BAD29254) and Arabidopsis (GenBank AAM20228) genes; possible plastid-targeted splice variant of PFK1b; null-allele mutant was isolated (PMID 29743196)	Phosphofructokinase	C	-	2.00424	0.273085	0.267781	0.504786	0.230967	1.00305	0	0	0.722222	0.236842	0.48538	0.0065309	2.18503	57438	6	3	240	0.0249807	0.921119	103974	96196.4	53758.2	119620	194989	178213	171882	203597	1.12223e+06	0.0926496	0.0857189	0.0479029	0.106592	0.173751	0.158803	0.153161	0.181422
Cre12.g495850.t1.2	Cre12.g495850.t1.2	HBD1	-	3-hydroxybutyrate dehydrogenase	M	-	1.83821	0.248218	0.200045	0.412738	0.230085	0.878305	0	0	0.722222	0.236842	0.48538	0.00780069	2.10787	28150	8	8	258	0.027756	0.901056	253952	366748	219184	387650	449748	581317	566952	658453	3.484e+06	0.0728907	0.105266	0.0629115	0.111266	0.129089	0.166853	0.16273	0.188993
Cre10.g435300.t1.2	Cre10.g435300.t1.2	AAP1	Similar to Arabidopsis NCBI accession # CAB86013. Probably organelle-located, by TargetP prediction and similarity to AT5G04710	Aspartyl aminopeptidase-like protein	O	-	2.87238	0.416833	0.510291	0.766874	0.229584	1.52225	0	0	0.722222	0.236842	0.48538	0.00237529	2.62428	57483	3	3	166	0.0131356	0.985127	11041.6	11690.4	7331.31	19726.1	28831.3	37854.8	42860.3	33467.7	192804	0.0572685	0.0606338	0.0380248	0.102312	0.149537	0.196339	0.222301	0.173585
Cre09.g408200.t1.2	Cre09.g408200.t1.2	SRS4	putative SR (serine/arginine rich) protein; Similar to Arabidopsis splicing factor RSZp22 (RSZP22); contains Pfam profiles PF00076: RNA recognition motif. (RRM, RBD, or RNP domain) and PF00098: Zinc knuckle. Belongs to human 9G8 protein family	Serine/arginine-rich pre-mRNA splicing factor	O	-	1.63536	0.111186	0.224747	0.327973	0.225247	0.709607	0	0	0.722222	0.236842	0.48538	0.0306846	1.51308	22259	2	2	403	0.069897	0.651863	12554.4	9451.27	6745.66	13264.6	16217.4	15857.6	14354.8	22281.3	110727	0.113382	0.0853565	0.0609215	0.119795	0.146463	0.143213	0.129641	0.201227
Cre09.g415550.t1.2	Cre09.g415550.t1.2	ASA2	Mitochondrial F1 ATP synthase associated 45.5 kDa protein; specific to Chlorophyceae; part of peripheral stalk involed in dimerization; a degenerated OctotricoPeptide (octatricopeptide) Repeat (OPR) protein	Mitochondrial F1F0 ATP synthase associated protein 2	M	-	1.76309	0.177315	0.180442	0.448558	0.219869	0.818109	0	0	0.722222	0.236842	0.48538	0.0419668	1.37709	48383	10	10	440	0.0875579	0.578443	125761	139785	85243.8	210951	189174	211789	239453	349985	1.55214e+06	0.0810242	0.0900596	0.0549201	0.135909	0.121879	0.13645	0.154273	0.225485
Cre02.g081250.t1.2	Cre02.g081250.t1.2	-	-	-	C	-	1.96166	0.228911	0.368632	0.369318	0.21709	0.972076	0	0	0.722222	0.236842	0.48538	0.00912158	2.03993	78379	16	16	278	0.0301209	0.880875	1.01408e+06	789844	521743	710780	1.71785e+06	1.84575e+06	1.22116e+06	1.17172e+06	8.99294e+06	0.112764	0.0878294	0.058017	0.0790376	0.191022	0.205244	0.135791	0.130294
Cre12.g514200.t1.2	Cre12.g514200.t1.2	-	-	(1 of 1) PTHR11552 - GLUCOSE-METHANOL-CHOLINE GMC OXIDOREDUCTASE	C	-	2.18141	0.303998	0.415093	0.511656	0.215435	1.12526	0	0	0.722222	0.236842	0.48538	0.00918109	2.03711	64761	12	12	279	0.0302088	0.879985	63302	60819.2	47168.2	120942	127472	158173	153216	198614	929707	0.0680881	0.0654176	0.0507344	0.130086	0.13711	0.170133	0.1648	0.213631
Cre12.g485800.t1.2	Cre12.g485800.t1.2	FTSH1	FtsH protease 1, type A; chloroplast-targeted; membrane-bound metalloprotease (M41) with AAA domain; ortholog of Arabidopsis FtsH1=Var1 and FtsH5	FtsH-like membrane ATPase/metalloprotease	C	-	1.70939	0.146237	0.191109	0.405948	0.214258	0.773483	0	0	0.722222	0.236842	0.48538	0.00717944	2.14391	77727	20	18	250	0.0263629	0.910803	809593	746630	516519	911484	1.13371e+06	1.15935e+06	1.31533e+06	1.49282e+06	8.08544e+06	0.10013	0.0923426	0.0638826	0.112732	0.140217	0.143387	0.162679	0.184631
Cre13.g590750.t1.2;Cre06.g264800.t1.2;Cre01.g062172.t1.1	Cre13.g590750.t1.2	HTB21	replication linked H2B; histone gene cluster XXI (type BA) [PMID: 8590479, variant sequence confirmed]	Histone H2B	O	-	1.77429	0.352648	0.0996483	0.350476	0.207766	0.827245	0	0	0.722222	0.236842	0.48538	0.02558	1.5921	16738	4	4	382	0.0614723	0.692833	85108.8	94296	58936.4	121360	191700	118616	132087	195813	997916	0.0852865	0.0944929	0.0590594	0.121613	0.1921	0.118863	0.132363	0.196222
Cre02.g085950.t1.2	Cre02.g085950.t1.2	-	-	(1 of 1) PTHR33415//PTHR33415:SF3 - FAMILY NOT NAMED // EMB514	O	-	1.0456	0.0550325	-0.120192	-0.0732019	0.20533	0.0643275	0	0	0.722222	0.236842	0.48538	0.843568	0.0738797	25257	2	2	878	0.882	0.0535334	4879.53	5811.89	3619.09	3506.66	5538.74	4406.82	3057.72	5626.32	36446.8	0.133881	0.159462	0.099298	0.0962132	0.151968	0.120911	0.0838955	0.154371
Cre01.g037850.t1.1	Cre01.g037850.t1.1	BCC2	Biotin-containing subunit of the chloroplastic acetyl-coenzyme A carboxylase	Acetyl-CoA biotin carboxyl carrier	C	Stroma	1.42663	0.12877	0.0614024	0.199665	0.204819	0.512615	0	1	0.722222	0.263158	0.459064	0.0240872	1.61821	24521	9	9	379	0.0583432	0.705998	3.14146e+06	3.66985e+06	3.65705e+06	3.922e+06	4.22573e+06	4.22718e+06	5.79157e+06	6.28531e+06	3.49201e+07	0.0899612	0.105093	0.104726	0.112313	0.121011	0.121053	0.165852	0.179991
Cre10.g452800.t1.2	Cre10.g452800.t1.2	LCIB	low-CO2 inducible protein; homologous to LCIC with which it forms a complex; regulated by CCM1; LCIB is indispensable for the CO2-concentrating mechanism especially under low-CO2 conditions; localization is diffuse in chloroplast stroma under high-CO2 and low-CO2 conditions, but aggregated around pyrenoid as ring-like structure under very low-CO2 conditions; LCIB expression is also detected under…	Low-CO2-inducible protein B	C	Pyrenoid	1.6959	0.191626	0.169476	0.41504	0.203744	0.762052	1	0	0.777778	0.263158	0.51462	0.0299351	1.52382	48603	8	8	395	0.0695708	0.65752	429666	408174	220768	511559	667970	603006	574086	817786	4.23302e+06	0.101504	0.0964262	0.0521539	0.12085	0.1578	0.142453	0.135621	0.193192
Cre03.g152150.t1.2	Cre03.g152150.t1.2	-	-	-	O	-	1.6746	0.25874	0.0852697	0.406514	0.201206	0.74382	0	0	0.777778	0.263158	0.51462	0.0261695	1.5822	41332	5	5	384	0.0625615	0.687792	48920.4	59587.2	29409.8	62251.8	88762.5	72514.1	74990.6	98936.9	535373	0.0913762	0.1113	0.0549333	0.116277	0.165796	0.135446	0.140072	0.1848
Cre17.g701700.t1.2	Cre17.g701700.t1.2	FAB2	Plastidic ACP-like delta-9 stearate desaturase	plastid acyl-ACP desaturase	C	-	1.16959	-0.21899	-0.0634973	0.342322	0.200422	0.226002	0	0	0.777778	0.263158	0.51462	0.544837	0.263733	44966	2	2	823	0.607728	0.084719	17884.2	17825.2	9086.8	14885.1	10801.4	15400.6	19986.3	23614.3	129484	0.138119	0.137663	0.0701771	0.114957	0.0834188	0.118938	0.154354	0.182372
Cre02.g145800.t1.2	Cre02.g145800.t1.2	MDY3	NAD-dependent Malate Dehydrogenase (EC 1.1.1.37), cytosolic; contains full aa sequence of Chlamydomonas cytosolic NAD-MDH (GenBank CAC8841), but ~5 aa longer at the amino terminus; still predicted by Target-P to lack an organelle targeting sequence	NAD-dependent malate dehydrogenase	O	-	1.74096	0.202699	0.21298	0.382703	0.193754	0.799884	0	0	0.777778	0.263158	0.51462	0.00250759	2.60074	38433	7	6	171	0.0134618	0.983429	111865	122008	76900.3	124312	178399	199237	185623	194207	1.19255e+06	0.093803	0.102309	0.0644839	0.10424	0.149595	0.167068	0.155652	0.16285
Cre12.g535950.t1.2	Cre12.g535950.t1.2	NUOS1	NADH:ubiquinone oxidoreductase (Complex I 78 kDa subunit), mitochondrial; [=NDUFS1 subunit]; gi 34485506 gb AAQ73136.1 ; PMID: 15710684; PMID: 15450959	NADH:ubiquinone oxidoreductase 76 kDa subunit	M	-	1.25045	0.0423216	-0.0156625	0.279154	0.19254	0.322451	0	0	0.777778	0.263158	0.51462	0.26681	0.573798	79107	5	5	710	0.344974	0.179262	29635.6	35319.9	13009.7	19557.3	32669	34068.8	24741.3	30468.3	219470	0.135033	0.160933	0.059278	0.0891115	0.148854	0.155232	0.112732	0.138827
Cre02.g142146.t1.1	Cre02.g142146.t1.1	CGL102	-	predicted protein	C	-	1.16773	-0.0490238	0.0150881	0.256283	0.188823	0.223712	0	0	0.777778	0.263158	0.51462	0.414383	0.382599	41237	3	3	783	0.485828	0.115464	54083.6	44870.7	19893.1	21554.5	48310.6	46457	35890.9	33293.6	304354	0.1777	0.147429	0.0653616	0.0708205	0.158732	0.152641	0.117925	0.109391
Cre12.g494750.t1.2	Cre12.g494750.t1.2	PRPS20	imported to chloroplast; Chloroplast small ribosomal subunit protein S2	Chloroplast ribosomal protein S2	C	-	1.37731	0.0663271	0.0648069	0.280329	0.185896	0.461851	0	0	0.777778	0.263158	0.51462	0.0481404	1.31749	18351	2	2	459	0.0962809	0.545599	127198	105255	68422.9	86290.7	148186	122194	130476	132391	920413	0.138196	0.114356	0.0743393	0.0937521	0.160999	0.13276	0.141758	0.143839
Cre06.g306300.t1.2	Cre06.g306300.t1.2	CHLI1	Magnesium-chelatase subunit chlI, chloroplast precursor (Mg-protoporphyrin IX chelatase); orthologous to the bacterial magnesium chelatase subunits BchI, and other plant magnesium chelatase subunits ChlI [PMID: 9359397]. Forms an ATP dependent hexameric ring complex and a complex with the ChlD subunit (probably a double hexameric ring complex) before acting on the protoporphyrin which is bound to…	Magnesium chelatase subunit I, isoform 1	C	Stroma	1.05044	-0.102188	-0.114833	0.204064	0.182124	0.0709975	0	1	0.777778	0.289474	0.488304	0.729348	0.137065	45608	4	4	858	0.780351	0.0609796	178030	148859	60851.7	116829	140704	114273	97350.3	177695	1.03459e+06	0.172077	0.143882	0.0588171	0.112923	0.135999	0.110452	0.0940954	0.171754
Cre12.g534800.t1.1	Cre12.g534800.t1.1	GCSP	Glycine dehydrogenase (decarboxylating). P protein subunit of the glycine cleavage system	Glycine cleavage system, P protein	M	-	1.39002	0.150567	0.00588438	0.299092	0.179143	0.475111	0	0	0.777778	0.289474	0.488304	0.196084	0.707557	112249	3	3	658	0.273565	0.23322	22753.6	59791.7	29874.2	33129.5	32182.4	60607.3	59482.3	50044.7	347866	0.0654093	0.171881	0.0858785	0.0952365	0.0925138	0.174226	0.170992	0.143862
Cre12.g540500.t1.2	Cre12.g540500.t1.2	CGL108	ts-lethal mutant was isolated (PMID 29743196)	Conserved in the Green Lineage	O	-	2.04862	0.362543	0.319362	0.377837	0.170802	1.03465	0	0	0.777778	0.289474	0.488304	0.021596	1.66563	26577	2	2	369	0.0537266	0.729353	31008.6	27709.6	15222.2	24914.8	71453.8	57808.6	36334.1	36919.8	301371	0.102892	0.091945	0.0505097	0.0826714	0.237095	0.191818	0.120562	0.122506
Cre16.g663900.t1.2	Cre16.g663900.t1.2	PBGD1	Porphobilinogen deaminase, chloroplast precursor; Hydroxymethylbilane synthase; Pre-uroporphyrinogen synthase; PBG; HMBS; HEM3; HEMC; Predicted chloroplast transit peptide 1-34 [PMID: 1986793; PMID: 8192681; PMID: 1584938]	Porphobilinogen deaminase	C	-	1.01579	-0.234122	-0.0734832	0.22209	0.170625	0.0226041	0	0	0.777778	0.289474	0.488304	0.831196	0.0802967	37805	7	6	874	0.873041	0.0541269	167974	135724	68510.1	110143	97976	114597	114247	163148	972319	0.172756	0.139588	0.0704605	0.113279	0.100765	0.11786	0.117499	0.167793
Cre09.g412100.t1.2	Cre09.g412100.t1.2	PSAF	Chloroplast precursor; donnor side subunit, involved in plastocyanin docking	Photosystem I reaction center subunit III	C	-	1.68303	0.218829	0.193927	0.371025	0.169555	0.75106	0	0	0.777778	0.289474	0.488304	0.0166769	1.77788	24213	6	6	341	0.0448956	0.781386	1.23174e+06	1.14285e+06	668783	1.33479e+06	2.03868e+06	1.78615e+06	1.57148e+06	1.97228e+06	1.17468e+07	0.104858	0.097291	0.0569334	0.113631	0.173552	0.152055	0.13378	0.1679
Cre17.g712300.t1.1	Cre17.g712300.t1.1	-	-	-	C	-	1.46802	0.236613	0.0512079	0.196111	0.168875	0.55387	0	0	0.777778	0.289474	0.488304	0.0762022	1.11803	100515	6	6	527	0.132739	0.435898	46707.6	44045.7	27925.5	36127.6	80538	49557.7	43864.4	53298.4	382065	0.122251	0.115283	0.073091	0.0945587	0.210797	0.12971	0.114809	0.139501
Cre09.g393150.t1.2	Cre09.g393150.t1.2	FOX1	(FLP1); iron-deficiency inducible; plasma membrane localized [PMID: 12481087]	Multicopper ferroxidase	O	-	1.54213	0.0558948	0.166696	0.463648	0.155855	0.624926	0	0	0.777778	0.289474	0.488304	0.0823205	1.08449	123464	2	2	539	0.140205	0.417815	6113.01	4692.54	2629.13	6966.2	6952.65	6888.17	7646.47	9973.58	51861.8	0.117871	0.0904818	0.050695	0.134322	0.134061	0.132818	0.147439	0.192311
Cre10.g421600.t1.2	Cre10.g421600.t1.2	TST2	-	Threonyl-tRNA synthetase	SP	-	1.23718	-0.163703	0.0601332	0.379441	0.155509	0.30705	0	0	0.777778	0.289474	0.488304	0.286046	0.543564	69890	7	7	720	0.364709	0.168086	144048	108858	58840.6	107982	98810.6	125024	140967	154475	939005	0.153405	0.115929	0.0626628	0.114996	0.105229	0.133145	0.150124	0.16451
Cre05.g238332.t1.1	Cre05.g238332.t1.1	PSAD	Acceptor side subunit, involved in ferredoxin docking	Photosystem I reaction center subunit II, 20 kDa	C	-	1.46376	0.127891	0.148937	0.247701	0.154846	0.549677	0	0	0.777778	0.289474	0.488304	0.113014	0.946869	21442	8	8	580	0.178873	0.34586	435988	427003	332857	715921	585283	601683	588789	1.02261e+06	4.71014e+06	0.0925637	0.0906561	0.0706683	0.151996	0.12426	0.127742	0.125005	0.217109
Cre03.g182050.t1.2	Cre03.g182050.t1.2	-	-	(1 of 2) PTHR24096:SF221 - PROTEIN ACS-13, ISOFORM C	O	-	1.62961	0.101088	0.196388	0.433812	0.147891	0.704524	0	0	0.777778	0.289474	0.488304	0.0131593	1.88077	73002	7	6	317	0.038108	0.824396	147272	150670	86408.6	138310	185869	236818	234622	194421	1.37439e+06	0.107154	0.109627	0.0628704	0.100633	0.135238	0.172308	0.17071	0.14146
Cre12.g517900.t1.1;Cre12.g518000.t1.1	Cre12.g517900.t1.1	SECA1	SecA protein associated with import of proteins into chloroplast. Strong homology to SecA	Chloroplast-associated SecA protein	C	-	1.21233	-0.127591	0.0545487	0.374871	0.145318	0.277787	0	0	0.777778	0.289474	0.488304	0.298938	0.524419	114002	13	13	725	0.378517	0.161213	140412	103689	48831.9	92589	104667	117566	115764	129383	852902	0.164628	0.121572	0.0572539	0.108558	0.122719	0.137842	0.13573	0.151697
Cre11.g467569.t1.1	Cre11.g467569.t1.1	ATPD	ATP synthase CF1 delta chain, chloroplast precursor [gi:2493039, PMID: 8543042]	Chloroplast ATP synthase delta chain	C	-	1.38013	0.128143	0.0986296	0.209628	0.143048	0.464805	0	0	0.777778	0.289474	0.488304	0.108334	0.965237	24151	4	4	575	0.172957	0.355216	135063	126837	80407	154630	181418	159175	130293	214952	1.18278e+06	0.114192	0.107237	0.0679817	0.130735	0.153383	0.134578	0.110159	0.181735
Cre02.g098250.t1.2	Cre02.g098250.t1.2	-	Pyridoxamine 5'-phosphate oxidase-like protein. Enzymatic activity is unproven	Pyridoxamine 5'-phosphate oxidase-like protein	C	-	1.84108	0.409168	0.219637	0.337874	0.14235	0.880555	0	0	0.777778	0.289474	0.488304	0.0310391	1.50809	36467	3	3	405	0.0703554	0.649226	56626.3	67792.8	36677.2	90343.4	145273	112414	79849	125385	714361	0.0792684	0.0948999	0.0513427	0.126467	0.203361	0.157363	0.111777	0.175521
Cre09.g396300.t1.2;Cre01.g017850.t1.2	Cre09.g396300.t1.2	PPX1	Protoporphyrinogen oxidase, chloroplast precursor (PPO I) [GI:3928794; PMID: 9862501; PMID: 16306143]; Protoporphyrinogen IX oxidase isozyme I (PPX I); similar to Bacillus subtilis HEMY type protoporphyrinogen oxidase; [PMID: 1459957, PMID: 7928957]	Protoporphyrinogen oxidase	C	-	1.38843	0.0116251	0.178115	0.308825	0.141034	0.473458	0	0	0.777778	0.289474	0.488304	0.0981424	1.00814	59879	13	13	561	0.160597	0.377391	166016	115545	72480.4	140831	170520	174126	147586	194864	1.18197e+06	0.140457	0.097756	0.0613217	0.119149	0.144268	0.147319	0.124865	0.164864
Cre06.g308450.t1.2	Cre06.g308450.t1.2	-	-	(1 of 1) PTHR35299:SF2 - RUBISCO ACCUMULATION FACTOR 1, CHLOROPLASTIC-RELATED	O	-	1.13769	-0.137838	-0.0440797	0.285795	0.140634	0.186113	0	0	0.777778	0.289474	0.488304	0.514607	0.288524	51746	4	3	817	0.578225	0.0905105	101797	92539.4	50658	94740.8	74113.4	83607.8	97823.5	130970	726250	0.140168	0.127421	0.0697529	0.130452	0.10205	0.115123	0.134697	0.180337
Cre17.g746997.t1.1;Cre16.g669125.t1.1;Cre16.g669150.t1.2	Cre17.g746997.t1.1	ADH1	Dual function alcohol dehydrogenase / acetaldehyde dehydrogenase [EC:1.1.1.1 /1.2.1.10], probably mitochondrial [PMID: 14756315]. Consolidates 3 previous v3 models, probably correctly	Dual function alcohol/acetaldehyde dehydrogenase	C	-	1.42443	0.06893	0.12205	0.334193	0.139552	0.510389	0	0	0.777778	0.289474	0.488304	0.0649188	1.18763	103023	21	20	499	0.11943	0.473886	680563	633839	365952	738161	797625	839515	789982	1.01789e+06	5.86353e+06	0.116067	0.108098	0.0624116	0.12589	0.136031	0.143176	0.134728	0.173598
Cre16.g689871.t1.1	Cre16.g689871.t1.1	-	-	(1 of 1) PTHR11946:SF82 - ISOLEUCINE--TRNA LIGASE, MITOCHONDRIAL	M	-	1.25725	-0.0694394	0.126296	0.334506	0.137054	0.330275	0	0	0.777778	0.289474	0.488304	0.275126	0.560468	115858	2	2	713	0.35423	0.174286	15638.8	10274.1	4829.25	10092.9	13328	13741.6	10432.4	13837.9	92175	0.169664	0.111462	0.0523922	0.109497	0.144594	0.149082	0.113181	0.150127
Cre16.g694400.t1.2	Cre16.g694400.t1.2	TGD2	related to MlaD, permease-like component of the Mla pathway, an ABC transporter involved in lipid transfer from ER to chloroplast	trigalactosyldiacylglycerol 2	O	-	1.48735	0.123957	0.157519	0.316415	0.136994	0.572743	0	0	0.777778	0.289474	0.488304	0.0356154	1.44836	34817	2	2	423	0.0772931	0.617278	25373.6	21127.5	12717.8	20545.9	33755.1	30364.6	26352.9	28165.6	198403	0.127889	0.106488	0.064101	0.103556	0.170134	0.153045	0.132825	0.141962
gi|28269765|tpg|DAA00943.1|	gi|28269765|tpg|DAA00943.1| TPA_inf: RNA polymerase beta subunit I (chloroplast) [Chlamydomonas reinhardtii]	28269765	RNA polymerase beta subunit I (chloroplast) [Chlamydomonas reinhardtii]	-	C	-	1.54912	0.166883	0.176213	0.334878	0.127793	0.631453	0	0	0.777778	0.289474	0.488304	0.0421973	1.37472	93297	11	11	441	0.0878393	0.577137	168867	168965	85555.2	147852	247987	253518	184980	198436	1.45616e+06	0.115968	0.116034	0.058754	0.101536	0.170302	0.1741	0.127033	0.136273
Cre09.g394750.t1.2;Cre12.g521350.t1.2	Cre09.g394750.t1.2	PRPS1	imported to chloroplast; Chloroplast Small Ribosomal Subunit Protein S1. This is a polyribonucleotide nucleotidyltransferase (see PNK series)	Chloroplast Ribosomal Protein S1	C	-	1.30646	0.0591738	0.0803525	0.23495	0.12736	0.385668	0	0	0.777778	0.289474	0.488304	0.0860862	1.06507	48383	10	10	545	0.145004	0.407426	445688	402783	243602	376625	510745	484645	418438	504973	3.3875e+06	0.131568	0.118903	0.0719121	0.111181	0.150774	0.143069	0.123524	0.14907
Cre02.g088900.t1.2	Cre02.g088900.t1.2	PRPL1	imported to chloroplast; Chloroplast large ribosomal subunit protein L1	Chloroplast ribosomal protein L1	C	-	1.41621	-0.0502976	0.109731	0.505956	0.126637	0.502033	0	0	0.777778	0.289474	0.488304	0.127796	0.893482	32476	11	11	599	0.195855	0.319177	671135	557516	263091	596956	597740	717776	843454	799060	5.04673e+06	0.132984	0.110471	0.052131	0.118286	0.118441	0.142226	0.167129	0.158332
Cre12.g546050.t1.2	Cre12.g546050.t1.2	DXR1	1-deoxy-D-xylulose 5-phosphate reductoisomerase (DXP reductoisomerase) (1-deoxyxylulose-5-phosphate reductoisomerase) (ispC) (yaeM), chloroplast precursor	1-deoxy-D-xylulose 5-phosphate reductoisomerase, chloroplast precursor	C	-	1.16716	-0.0362575	0.0157158	0.210053	0.119854	0.223008	0	0	0.777778	0.289474	0.488304	0.259907	0.585182	49763	4	3	705	0.338432	0.18357	88854.7	92135.5	50806.5	72139.5	81737.8	95530.7	82408.5	95066.5	658680	0.134898	0.139879	0.0771339	0.109521	0.124093	0.145034	0.125112	0.144329
Cre02.g104800.t1.1;Cre16.g661450.t1.2	Cre02.g104800.t1.1	HTV1	-	Histone H3 variant	C	-	1.33647	0.137228	0.0866136	0.182037	0.11577	0.418428	0	0	0.777778	0.289474	0.488304	0.153865	0.812859	25571	2	2	619	0.228188	0.280479	272921	245502	144864	253422	374338	299688	220292	330837	2.14186e+06	0.127422	0.114621	0.0676347	0.118318	0.174772	0.139919	0.10285	0.154462
Cre12.g501100.t1.2	Cre12.g501100.t1.2	-	tRNA methyltransferase, catalyzes the transfer of a methyl group from S-adenosylmethionine to position 5 of the uridine residue at position 54 of tRNAs	tRNA (uracil-5-)-methyltransferase	M	-	1.10825	-0.111097	-0.0254647	0.30792	0.115002	0.148281	0	0	0.777778	0.289474	0.488304	0.551169	0.258715	74501	3	3	827	0.611817	0.0835888	21808.8	21582.6	7847.41	18467.1	16886.3	20353.5	15945.8	24065.9	146957	0.148402	0.146863	0.0533992	0.125663	0.114906	0.138499	0.108506	0.163761
Cre05.g240850.t1.2	Cre05.g240850.t1.2	THIC	involved in the regulation of thiamine biosynthesis. Precise catalytic function of this ThiC homolog is not known, though it participates in the formation of 4-amino-5-hydroxymethyl-2-methylpyrimidine	Hydroxymethylpyrimidine phosphate synthase	C	-	1.28289	0.0821168	-0.0300927	0.351493	0.114803	0.3594	0	0	0.777778	0.289474	0.488304	0.173371	0.761024	71033	7	7	637	0.24985	0.256723	64586	91221.4	37036.8	53560.7	78028.8	85114.6	83200.7	69766.8	562516	0.114816	0.162167	0.0658414	0.0952163	0.138714	0.151311	0.147908	0.124026
Cre01.g049500.t1.2	Cre01.g049500.t1.2	COX2B	In C. reinhardtii, subunit II is nuclear encoded with the N-terminal and C-terminal parts of the protein encoded by separate genes - N-terminus by COX2A and C-terminus by COX2B; respiratory complex IV; terminal oxidase of respiratory electron transport chain; heme-protein complex [PMID: 11094061; PMID: 11675593]	Mitochondrial cytochrome c oxidase subunit II, protein IIb of split subunit	O	-	1.83875	0.367829	0.224332	0.462123	0.114009	0.878723	0	0	0.777778	0.289474	0.488304	0.0233732	1.63128	17353	2	2	377	0.0569141	0.712509	21701.8	28844	14026.8	38786.8	50620.2	48349	40651.9	50430.5	293411	0.0739637	0.0983058	0.047806	0.132193	0.172523	0.164783	0.138549	0.171877
Cre12.g522450.t1.2	Cre12.g522450.t1.2	SEC31	Expressed Protein. Component of COP-II vesicle coat complex involved in ER-to-Golgi transport. Part of Sec13/31 sub-complex.	COP-II coat subunit	SP	-	1.26726	0.167908	0.0391756	-0.0191398	0.113853	0.341716	0	0	0.777778	0.289474	0.488304	0.653717	0.18461	139174	3	3	847	0.708515	0.0686559	5896.51	3268.26	2309.8	2298.84	8679.66	3576.78	2210.22	2987.87	31227.9	0.188822	0.104658	0.0739659	0.0736148	0.277945	0.114538	0.070777	0.0956794
gi|28269757|tpg|DAA00935.1|	gi|28269757|tpg|DAA00935.1| TPA_inf: ribosomal protein S2 (chloroplast) [Chlamydomonas reinhardtii]	28269757	ribosomal protein S2 (chloroplast) [Chlamydomonas reinhardtii]	-	C	-	1.10915	-0.00998962	-0.0256592	0.158149	0.112908	0.149459	0	0	0.777778	0.289474	0.488304	0.511045	0.291541	24465	5	4	816	0.574926	0.0912385	239998	194583	107043	152958	234540	183419	154066	198372	1.46498e+06	0.163823	0.132823	0.0730679	0.10441	0.160098	0.125203	0.105166	0.135409
Cre10.g434200.t1.1	Cre10.g434200.t1.1	-	-	-	O	-	1.4814	0.106423	0.198421	0.294822	0.106204	0.566963	0	0	0.777778	0.289474	0.488304	0.0416999	1.37986	18829	2	2	439	0.0871994	0.579963	22289.8	26300	17452.3	32221.9	28479.3	41531.4	34409.2	41148.6	243832	0.0914145	0.107861	0.0715749	0.132148	0.116799	0.170328	0.141118	0.168758
Cre16.g675650.t1.2	Cre16.g675650.t1.2	ALD8	Putative methylmalonate semi-aldehyde dehydrogenase. Present in thylakoid-enriched fraction based on mass spectrometric peptide identification; mitochondrial localization assumed [PMID: 177818]	Aldehyde dehydrogenase	M	-	1.50022	0.166471	0.158441	0.285203	0.10284	0.585173	0	0	0.777778	0.289474	0.488304	0.0173973	1.75952	58580	10	9	345	0.0462919	0.773216	261864	336821	208816	259871	384190	485110	402687	329304	2.66866e+06	0.0981254	0.126213	0.0782476	0.0973786	0.143964	0.18178	0.150895	0.123397
Cre01.g042800.t1.2	Cre01.g042800.t1.2	DVR1	3,8-divinyl protochlorophyllide a 8-vinyl reductase, chloroplast precursor [PMID: 1584938]; predicted chloroplast transit peptide 1-58; [PMID: 15695432; PMID: 1584938]. This is an NAD-dependent epimerase/dehydratase (see SNE family)	3,8-divinyl protochlorophyllide a 8-vinyl reductase, chloroplast precursor	C	-	1.31295	0.0208863	0.163327	0.251612	0.0936787	0.392812	0	0	0.777778	0.289474	0.488304	0.173412	0.760922	44821	6	6	638	0.249517	0.256677	146818	101429	64130.7	84723.6	154051	147736	114466	105120	918474	0.15985	0.110432	0.069823	0.0922439	0.167725	0.16085	0.124627	0.11445
Cre09.g386758.t1.1	Cre09.g386758.t1.1	ALS1	Acetolactate synthase, large subunit (EC 2.2.1.6); (acetohydroxy acid synthase, large subunit); precursor, expected plastidic by homology, and predicted plastidic by Target-P. Previously annotated as ALSL1. Can be mutated to herbicide resistance. Requi	Acetolactate synthase, large subunit	C	-	0.991131	-0.145889	-0.0584914	0.161267	0.0917963	-0.0128518	0	0	0.777778	0.289474	0.488304	0.880353	0.0553432	74301	9	8	893	0.904999	0.0520514	346571	303313	159253	238773	247687	265094	230863	294972	2.08653e+06	0.166099	0.145368	0.0763244	0.114436	0.118708	0.12705	0.110645	0.14137
Cre14.g630847.t1.1;Cre14.g630835.t1.1	Cre14.g630847.t1.1	TAL2	EC 2.2.1.2; catalyzes the reversible transfer of a three-carbon ketol unit from sedoheptulose 7-phosphate to glyceraldehyde 3-phosphate to form erythrose 4-phosphate and fructose 6-phosphate; this enzyme, together with transketolase, provides a link between the glycolytic and pentose-phosphate pathways	Putative transaldolase, plastid form	C	-	1.18484	-0.0872956	0.0816953	0.281783	0.0902703	0.244688	0	0	0.777778	0.289474	0.488304	0.315343	0.501217	41909	11	11	736	0.393322	0.153099	1.13208e+06	850921	483850	954530	925940	1.02703e+06	925749	1.17506e+06	7.47517e+06	0.151446	0.113833	0.0647277	0.127693	0.123869	0.137393	0.123843	0.157195
Cre12.g490350.t1.1	Cre12.g490350.t1.1	HDS1	1-hydroxy-2-methyl-2-(E)-butenyl 4-diphosphate synthase (4-hydroxy-3-methylbut-2-en-1-yl diphosphate synthase), chloroplast precursor; (ispG) (gcpE) [PMID: 15849308]	1-hydroxy-2-methyl-2-(E)-butenyl 4-diphosphate synthase	O	-	0.964178	-0.246096	-0.0343628	0.175995	0.0888713	-0.0526289	0	0	0.777778	0.289474	0.488304	0.970038	0.0132111	75155	19	19	914	0.974284	0.0501274	690862	449503	278374	544441	392008	415307	417469	668070	3.85603e+06	0.179164	0.116571	0.0721918	0.141192	0.101661	0.107703	0.108264	0.173253
Cre05.g245950.t1.1	Cre05.g245950.t1.1	DRP1	Similar to Arabidopsis DRP1 group; probably involved in membrane vesicle trafficking	Dynamin-related GTPase	O	Non chloroplastic	1.4544	0.133046	0.0820712	0.408437	0.0886864	0.54042	0	1	0.777778	0.315789	0.461988	0.121386	0.915831	69736	2	2	588	0.189511	0.330251	12914.9	11485.6	5368.09	8217.66	17544.3	13874.7	13748.5	10079.4	93233.1	0.138522	0.123192	0.057577	0.088141	0.188176	0.148817	0.147464	0.10811
Cre07.g339150.t1.1	Cre07.g339150.t1.1	CPN60B2	-	Chaperonin 60B2	C	-	1.29262	0.0523076	0.0595725	0.289313	0.0866087	0.370302	0	0	0.777778	0.315789	0.461988	0.0823889	1.08413	61870	19	15	540	0.140061	0.417622	729756	656115	399685	636534	823162	752579	778092	777017	5.55294e+06	0.131418	0.118156	0.0719772	0.11463	0.148239	0.135528	0.140123	0.139929
gi|28269740|tpg|DAA00918.1|	gi|28269740|tpg|DAA00918.1| TPA_inf: ribosomal protein L14 (chloroplast) [Chlamydomonas reinhardtii]	28269740	ribosomal protein L14 (chloroplast) [Chlamydomonas reinhardtii]	-	C	-	1.13605	-0.10091	-0.0116147	0.266554	0.0824251	0.184025	0	0	0.777778	0.315789	0.461988	0.354953	0.44983	13494	2	2	754	0.432157	0.13599	176138	150333	104076	149023	139618	146366	192267	180168	1.23799e+06	0.142277	0.121433	0.0840688	0.120375	0.112778	0.118229	0.155306	0.145533
Cre02.g077800.t1.2	Cre02.g077800.t1.2	FAP310	Predicted protein of CSE family: belongs to family E of Chlamydomonadale-specific proteins, found in clusters, mostly on chromosome 8 and carrying two Ser/Pro-rich domains; function unknown but members have been found in the flagellar proteome; null-allele mutant was isolated (PMID 29743196)	Flagellar Associated Protein 310	SP	-	1.43955	0.157385	0.112565	0.336078	0.0791412	0.525616	0	0	0.777778	0.315789	0.461988	0.0526227	1.27883	86711	2	2	470	0.102782	0.524217	53835.8	56609	29399.9	54813.8	77349.4	73358.5	63741.9	65770.5	474879	0.113368	0.119207	0.0619104	0.115427	0.162882	0.154478	0.134228	0.1385
Cre07.g338050.t1.2	Cre07.g338050.t1.2	ASA3	Mitochondrial ATP synthase associated protein 3; part of peripheral stalk involed in dimerization; unknown evolutionary origin [PMID: 11744727, PMID: 15710684]	Mitochondrial F1F0 ATP synthase associated protein 3	M	-	1.28899	0.022519	0.0847319	0.260556	0.0787607	0.366244	0	0	0.777778	0.315789	0.461988	0.227872	0.64231	39874	9	9	681	0.307175	0.206004	390831	465959	347399	651737	411631	566343	632973	781328	4.2482e+06	0.0919991	0.109684	0.0817756	0.153415	0.0968953	0.133314	0.148998	0.18392
Cre12.g519100.t1.2	Cre12.g519100.t1.2	ACC1	Alpha-carboxyltransferase subunit of multimeric plastid enzyme	Acetyl-CoA carboxylase	C	-	1.09995	-0.0474947	-0.0274401	0.224347	0.0775047	0.137444	0	0	0.777778	0.315789	0.461988	0.473904	0.32431	54294	9	9	805	0.540427	0.0994619	492763	424394	229379	382603	441716	398409	384503	457355	3.21112e+06	0.153455	0.132164	0.0714326	0.119149	0.137558	0.124072	0.119741	0.142428
Cre12.g557600.t1.1;Cre08.g377100.t1.2;Cre12.g519950.t1.1	Cre12.g557600.t1.1	ADK4	single domain adenylate kinase	Adenylate kinase	O	-	0.975797	-0.12306	-0.14704	0.165403	0.0732694	-0.0353473	0	0	0.777778	0.315789	0.461988	0.917625	0.0373348	26272	6	6	899	0.937019	0.050967	142213	156032	87765.5	143669	107122	111218	128448	170072	1.04654e+06	0.135889	0.149093	0.0838625	0.13728	0.102359	0.106272	0.122736	0.162509
Cre16.g683050.t1.1	Cre16.g683050.t1.1	RNJ1	Ribonuclease J homolog; the B. subtilis protein carries both RNase E-like endoribonuclease and 5'-3' exoribonuclease activity. In Chlamydomonas, an alternate splice variant in the C-terminal region has been observed.	chloroplast RNase J	C	-	1.5812	0.212554	0.263917	0.344691	0.0689818	0.66102	0	0	0.777778	0.315789	0.461988	0.0543642	1.26469	98696	4	4	476	0.104845	0.516396	24259	25754.9	17900.5	46613.5	39575.6	47290.8	39587.3	54637.9	295619	0.0820616	0.0871218	0.0605524	0.157681	0.133873	0.159972	0.133913	0.184825
Cre06.g307500.t1.1	Cre06.g307500.t1.1	LCIC	low-CO2 inducible protein; homologous to LCIB with which it forms a complex; differentially expressed in Volvox regA mutant, impaired in somatic differentiation; regulated by CCM1 [PMID: 15235119]; localization is diffuse in chloroplast stroma under high-CO2 and low-CO2 conditions, but aggregated around pyrenoid as ring-like structure under very low-CO2 conditions; Crystal structure of LCIB and L…	Low-CO2 inducible protein C	C	Pyrenoid	1.35133	0.145903	0.0499918	0.308332	0.0683362	0.434378	1	0	0.833333	0.315789	0.517544	0.0856971	1.06703	48021	5	5	544	0.144614	0.408475	129398	133925	72629.4	138551	181063	150263	147722	162161	1.11571e+06	0.115978	0.120035	0.065097	0.124182	0.162285	0.134679	0.132402	0.145343
Cre01.g050950.t1.2	Cre01.g050950.t1.2	-	-	(1 of 1) 1.3.1.83 - Geranylgeranyl diphosphate reductase / Geranylgeranyl reductase	C	-	1.31886	0.0770499	0.120338	0.280624	0.0596754	0.399287	0	0	0.833333	0.315789	0.517544	0.119009	0.92442	56086	22	22	586	0.186434	0.334545	3.52763e+06	2.94073e+06	1.75865e+06	3.48389e+06	4.21244e+06	3.87965e+06	3.35585e+06	3.99706e+06	2.71559e+07	0.129903	0.108291	0.0647611	0.128292	0.155121	0.142866	0.123577	0.147189
Cre16.g677026.t1.1	Cre16.g677026.t1.1	PDH1	Pyruvate dehydrogenase (lipoamide); pyruvate dehydrogenase E1 beta subunit (EC 1.2.4.1), probable mitochondrial precursor by homology to 0850; dominant of 2 potential splicing variants (minor variant PDH1b)	Pyruvate dehydrogenase E1 beta subunit	O	-	2.52286	0.619788	0.944348	0.238604	0.0587076	1.33506	0	0	0.833333	0.315789	0.517544	0.0267121	1.57329	38469	2	2	388	0.0632003	0.683228	7302.3	4958.69	17244.7	21392.9	30426.2	43622.9	29871.7	24489.3	179309	0.0407247	0.0276545	0.0961734	0.119308	0.169686	0.243284	0.166594	0.136576
Cre08.g368500.t1.2	Cre08.g368500.t1.2	-	-	(1 of 1) K14838 - nucleolar protein 15 (NOP15)	O	-	0.845245	-0.0256767	-0.216356	0.220744	0.0563106	-0.242559	0	0	0.833333	0.315789	0.517544	0.98059	0.00851247	20819	2	2	916	0.982731	0.0500534	22949.8	23019.6	3172.07	2194.27	21632.3	13987.5	5273.36	2498.05	94726.9	0.242273	0.24301	0.0334865	0.0231642	0.228365	0.147662	0.0556691	0.0263711
Cre08.g372450.t1.2	Cre08.g372450.t1.2	PSBQ	gi:131395; gi:18164	Photosystem II Oxygen Evolution Enhancer protein 3	C	Pyrenoid + stroma	1.59704	0.295956	0.190313	0.271171	0.0547501	0.6754	0	1	0.833333	0.342105	0.491228	0.0480163	1.31861	21811	5	5	458	0.0962424	0.546218	215319	192009	125239	230270	425635	297601	233836	261209	1.98112e+06	0.108686	0.0969194	0.0632165	0.116232	0.214846	0.150219	0.118032	0.131849
Cre12.g497300.t1.2	Cre12.g497300.t1.2	CAS1	Present in thylakoid-enriched fraction based on mass spectrometric peptide identification [PMID: 17078018]. CAS is required for the expression of HLA3 and LCIA which are cooperatively associated with bicarbonate uptake for CO2-concentraing mechanism [PMID:24549931, 27791081]; CAS localization displays a mesh-like structure in the chloroplast under high-CO2 conditions, but CAS gathers inside the p…	Rhodanese-like Ca-sensing receptor	C	Pyrenoid	1.52748	0.235012	0.185335	0.302313	0.0538241	0.611158	1	0	0.888889	0.342105	0.546784	0.0529715	1.27596	38913	9	9	471	0.103244	0.52263	830605	803276	461865	968335	1.42694e+06	1.23083e+06	926462	1.0961e+06	7.74442e+06	0.107252	0.103723	0.0596384	0.125037	0.184254	0.158932	0.11963	0.141534
Cre12.g519350.t1.2	Cre12.g519350.t1.2	PHB2	-	Prohibitin	O	-	1.06942	-0.156938	0.000551893	0.264313	0.0427409	0.0968319	0	0	0.888889	0.342105	0.546784	0.659271	0.180936	31234	2	2	848	0.713692	0.0680062	2085.62	1934.97	1089.42	2118.47	1453.11	1937.43	2002.2	2337.57	14958.8	0.139425	0.129353	0.072828	0.141621	0.0971407	0.129518	0.133848	0.156267
Cre09.g393358.t1.1	Cre09.g393358.t1.1	-	-	(1 of 1) K13199 - plasminogen activator inhibitor 1 RNA-binding protein (SERBP1)	O	-	0.806525	-0.138982	-0.312459	0.0222732	0.0348115	-0.310208	0	0	0.888889	0.342105	0.546784	0.22956	0.639103	37520	4	4	683	0.308545	0.204709	337751	422626	255810	358323	245253	205825	269272	388227	2.48309e+06	0.136021	0.170202	0.103021	0.144306	0.0987693	0.0828907	0.108442	0.156349
Cre16.g680000.t1.2	Cre16.g680000.t1.2	ATP5	Mitochondrial ATP synthase, H+ transporting, subunit 5, Oligomycin sensitivity conferral protein (OSCP) or O subunit. Component of the peripheral stalk that links F1 and F0 domains. Homologous to the bacterial ATP synthase delta subunit (but not to the eukaryotic delta subunit of the central stalk). Gene from various eukaryotics named either ATP5 or ATPO [PMID: 16045926]	Mitochondrial ATP synthase subunit 5, OSCP subunit	M	-	1.26719	0.111268	0.0547976	0.238119	0.0344114	0.341633	0	0	0.888889	0.342105	0.546784	0.0538821	1.26856	25977	5	5	475	0.104134	0.518535	256840	298193	191539	300466	331842	338294	331418	325242	2.37383e+06	0.108196	0.125617	0.0806874	0.126574	0.139791	0.14251	0.139613	0.137011
Cre09.g401515.t1.1	Cre09.g401515.t1.1	-	-	-	C	-	0.933235	-0.35157	-0.0257229	0.232432	0.0317378	-0.0996882	0	0	0.888889	0.342105	0.546784	0.780401	0.107682	41327	4	4	865	0.828217	0.0570895	54329.3	41911.8	25437.4	45105.8	24180.4	39501.5	43441.5	48525.6	322434	0.168498	0.129986	0.0788921	0.139892	0.0749936	0.122511	0.13473	0.150498
gi|28269733|tpg|DAA00911.1|	gi|28269733|tpg|DAA00911.1| TPA_inf: cytochrome b6 (chloroplast) [Chlamydomonas reinhardtii]	28269733	cytochrome b6 (chloroplast) [Chlamydomonas reinhardtii]	-	C	-	1.61731	0.266168	0.247172	0.382268	0.0249067	0.693596	0	0	0.888889	0.342105	0.546784	0.0302867	1.51875	24320	4	4	398	0.0698571	0.654853	559235	624084	385176	943710	1.0322e+06	1.10259e+06	928811	999414	6.57522e+06	0.0850519	0.0949146	0.0585799	0.143525	0.156983	0.167689	0.141259	0.151997
Cre10.g452050.t1.2	Cre10.g452050.t1.2	LHCA4	-	light-harvesting protein of photosystem I	C	-	1.30815	0.0922797	0.111576	0.306699	0.0235652	0.387531	0	0	0.888889	0.342105	0.546784	0.140312	0.852906	28684	10	10	608	0.211852	0.299447	6.95907e+06	5.59296e+06	3.46173e+06	7.54337e+06	8.60659e+06	7.23133e+06	7.01443e+06	7.96398e+06	5.43735e+07	0.127987	0.102862	0.0636658	0.138733	0.158287	0.132994	0.129005	0.146468
Cre17.g743897.t1.1	Cre17.g743897.t1.1	PRX7	Related to thioredoxin-dependent peroxide reductase, mitochondrial precursor (Perioredoxin 3) (Antioxidant protein 1) (AOP-1) (MER5 protein)(PRX III) (PDX3)(TDX)	Peroxiredoxin	SP	-	2.95318	0.524444	0.510635	0.594983	0.0205327	1.56227	0	0	0.888889	0.342105	0.546784	0.0530597	1.27524	42702	10	10	473	0.102978	0.52223	298233	416963	225063	240392	997698	1.35124e+06	885701	252030	4.66732e+06	0.063898	0.0893367	0.048221	0.0515053	0.213763	0.289511	0.189766	0.0539989
Cre19.g750547.t1.1;Cre19.g750547.t3.1	Cre19.g750547.t1.1	NDA2	Type-II NADH:plastoquinone reductase (non-electrogenic); involved in chlororespiration	thylakoid NADH dehydrogenase	C	-	1.17302	0.0220825	0.0474201	0.250722	0.0170721	0.230229	0	0	0.888889	0.342105	0.546784	0.312339	0.505374	69888	8	8	734	0.390636	0.154535	191410	175682	91427.4	168107	201394	195951	162854	174847	1.36167e+06	0.14057	0.129019	0.0671434	0.123456	0.147902	0.143905	0.119599	0.128406
Cre05.g232150.t1.2	Cre05.g232150.t1.2	GDH2	Glutamate dehydrogenase (EC 1.4.1.2); organelle targeting somewhat ambiguous but weakly predicted by Target-P to be mitochondrial	Glutamate dehydrogenase	M	-	1.25111	0.248908	0.0646601	0.163937	0.0142616	0.323209	0	0	0.888889	0.342105	0.546784	0.489459	0.310284	48977	2	2	811	0.554036	0.0958719	2115.38	9562.17	4744.53	5622.27	3752.29	11097.3	6920.38	5809.97	49624.3	0.0426279	0.192691	0.095609	0.113297	0.075614	0.223626	0.139456	0.117079
Cre13.g567700.t1.2;Cre06.g264750.t1.2	Cre13.g567700.t1.2	HAV2	ChromoDB HTA344; not replication-linked, contains introns and polyA-tail	Histone H2A variant	O	-	1.4214	0.171659	0.172579	0.328267	0.012448	0.507315	0	0	0.888889	0.342105	0.546784	0.114993	0.93933	15252	2	2	582	0.18138	0.342045	45940.2	36664.1	21370.1	52203.5	68210.6	54553.1	45506.5	53721.4	378169	0.121481	0.0969514	0.0565092	0.138043	0.18037	0.144256	0.120334	0.142057
Cre15.g638500.t1.2	Cre15.g638500.t1.2	CYC1	cytochrome c1 of ubiquinol:cytochrome c oxidoreductase cytochrome c1 (mitochondrial complex III); mitochondrial pre-apocytochrome c1;[GI:12005507]; gb:AAG44483; PMID: 12589438; = CYT1 from yeast	Ubiquinol:cytochrome c oxidoreductase cytochrome c1	M	-	1.35711	0.265634	0.0760996	0.177381	0.0106732	0.440539	0	0	0.888889	0.342105	0.546784	0.115444	0.937629	34155	7	7	583	0.18178	0.341186	248156	298270	178712	293865	457465	355393	268865	301176	2.4019e+06	0.103316	0.124181	0.0744044	0.122347	0.19046	0.147963	0.111938	0.125391
Cre06.g278213.t1.1	Cre06.g278213.t1.1	LHCA6	-	Light-harvesting protein of photosystem I	C	-	1.25148	0.082605	0.0943117	0.26407	-0.000677541	0.323632	0	0	0.888889	0.342105	0.546784	0.21129	0.675122	27878	8	8	667	0.2908	0.219483	5.2992e+06	4.31154e+06	2.52123e+06	4.80109e+06	6.40937e+06	5.35728e+06	4.63108e+06	4.7936e+06	3.81244e+07	0.138998	0.113091	0.0661316	0.125932	0.168117	0.140521	0.121473	0.125736
Cre07.g344950.t1.2	Cre07.g344950.t1.2	LHCA9	Encodes a less abundant light-harvesting antenna protein for PS1. The sequence of this gene was deposited in Genbank (AF244524) by Merchan and Fernandez (2002). It is designated as Lhca9 in PMID: 14555480, and Lhca7 in PMID: 14652691, respectively.	Light-harvesting protein of photosystem I	C	-	1.3442	0.113764	0.151971	0.306414	-0.00261204	0.426749	0	0	0.888889	0.342105	0.546784	0.0694313	1.15844	22887	6	6	514	0.124004	0.457891	2.0381e+06	1.77748e+06	1.28673e+06	2.62035e+06	2.64844e+06	2.52218e+06	2.60556e+06	2.60464e+06	1.81035e+07	0.112581	0.0981847	0.0710762	0.144743	0.146294	0.13932	0.143926	0.143875
Cre07.g321400.t1.1	Cre07.g321400.t1.1	FAP113	Contains a predicted C-terminal transmembrane domain; Flagellar Associated Protein, found in the flagellar proteome, contains Myxococcus cysteine-rich repeat	Membrane-associated hydroxyproline-rich glycoprotein 6	SP	-	1.16144	-0.00340087	0.18329	0.152621	-0.00458299	0.21591	0	0	0.888889	0.342105	0.546784	0.425156	0.371452	201853	3	3	786	0.496556	0.112272	37037.1	26216.4	21231.1	51053.6	36748.2	39981.8	30171.3	50517.7	292957	0.126425	0.0894887	0.0724717	0.17427	0.125439	0.136477	0.102989	0.172441
Cre17.g700750.t1.2;Cre17.g702950.t1.2	Cre17.g700750.t1.2	-	Of unknown function, possibly involved in membrane transport	GPR1/FUN34/YaaH family membrane protein	O	-	1.60392	0.251487	0.327498	0.34608	-0.00542095	0.681606	0	0	0.888889	0.342105	0.546784	0.0393081	1.40552	24792	6	4	430	0.0839183	0.594005	129776	143757	125410	284770	231570	305582	278236	281238	1.78034e+06	0.0728941	0.080747	0.0704418	0.159953	0.130071	0.171642	0.156282	0.157969
Cre06.g272650.t1.2	Cre06.g272650.t1.2	LHCA8	-	Light-harvesting protein of photosystem I	C	-	1.27412	0.14557	0.0828748	0.233095	-0.00583298	0.349501	0	0	0.888889	0.342105	0.546784	0.196553	0.70652	26076	11	11	659	0.273802	0.232775	4.87022e+06	4.46235e+06	2.58599e+06	5.03537e+06	6.80955e+06	5.40056e+06	4.42305e+06	4.96819e+06	3.85553e+07	0.126318	0.115739	0.0670723	0.130601	0.176618	0.140073	0.11472	0.128859
Cre17.g724200.t1.2	Cre17.g724200.t1.2	LAL1	contains an N-terminal La domain, two RRMs (RRM-3 at 318-423) and a very strong Nuclear Localization Signal; similar to At4g32720 which functions in Arabidopsis as a genuine La protein (PMID: 17459889); likely involved in stabilization and processsing of PolIII- and PolII-transcribed non coding RNAs (tRNAs, snRNAs, U3 snoRNA)	La protein	O	-	1.27698	0.254273	0.0170569	0.13834	-0.00660284	0.352739	0	0	0.888889	0.342105	0.546784	0.401503	0.396311	50262	3	3	779	0.473145	0.119474	45590.9	51628.4	24024.5	47185.9	81875	53696.4	33036.6	46474	383512	0.118877	0.13462	0.0626435	0.123036	0.213487	0.140013	0.0861422	0.12118
Cre09.g401886.t1.1	Cre09.g401886.t1.1	-	-	(1 of 1) 1.11.1.5 - Cytochrome-c peroxidase	M	-	1.33606	0.0918959	0.107359	0.345576	-0.00948964	0.417986	0	0	0.888889	0.342105	0.546784	0.158289	0.800548	39539	4	4	622	0.233617	0.274754	60253.5	62656.6	31388	50564.1	74452.4	80228	69556.8	49471.3	478571	0.125903	0.130924	0.0655869	0.105657	0.155572	0.167641	0.145343	0.103373
Cre16.g661850.t1.1;Cre16.g661750.t1.2	Cre16.g661850.t1.1	-	-	(1 of 2) PF08332 - Calcium/calmodulin dependent protein kinase II association domain (CaMKII_AD)	SP	-	1.19023	0.0217243	0.0816859	0.330219	-0.0104137	0.251246	0	0	0.888889	0.342105	0.546784	0.437079	0.35944	41695	6	6	792	0.506614	0.108901	57574.5	54117.1	33855.7	116989	60527.8	65316.2	72418.7	114217	575016	0.100127	0.0941142	0.0588778	0.203453	0.105263	0.11359	0.125942	0.198633
Cre05.g232200.t1.2	Cre05.g232200.t1.2	NDA3	NADH:quinone reductase (non-electrogenic)	Mitochondrial NADH dehydrogenase	C	-	0.952573	-0.147438	-0.0186743	0.15434	-0.0109132	-0.0700989	0	0	0.888889	0.342105	0.546784	0.950302	0.0221386	77883	3	3	908	0.960767	0.0503509	45983.6	38544.1	20780.4	44108.8	32746.5	36921.9	29647.9	43014.2	291747	0.157614	0.132115	0.0712273	0.151188	0.112243	0.126554	0.101622	0.147437
Cre08.g361850.t1.2	Cre08.g361850.t1.2	-	-	(1 of 1) PF05981 - CreA protein (CreA)	C	-	0.70395	-0.285364	-0.30959	-0.0763939	-0.0165822	-0.506456	0	0	0.888889	0.342105	0.546784	0.171205	0.766483	25918	2	2	632	0.248681	0.259181	42156.5	51987.4	30071.2	57549.5	21852.5	25486.4	25220.7	55393.6	309718	0.136113	0.167854	0.0970924	0.185813	0.0705562	0.082289	0.0814313	0.178852
Cre06.g265800.t1.2	Cre06.g265800.t1.2	PRPL28	Chloroplast large ribosomal subunit protein L28	Chloroplast ribosomal protein L28, imported to chloroplast	C	-	1.27034	0.0292497	0.0942353	0.351006	-0.0235906	0.345219	0	0	0.888889	0.342105	0.546784	0.182339	0.73912	22065	6	6	643	0.260322	0.246968	230972	224255	121567	203333	247063	278598	272786	192583	1.77116e+06	0.130407	0.126615	0.0686371	0.114803	0.139493	0.157297	0.154016	0.108733
Cre17.g734500.t1.2	Cre17.g734500.t1.2	ATPVE	Vacuolar ATP synthase subunit E, V-ATPase E subunit, Vacuolar proton pump E subunit	Vacuolar ATP synthase subunit E	O	-	1.13395	-0.00577794	0.0105727	0.259701	-0.0236592	0.181361	0	0	0.888889	0.342105	0.546784	0.326114	0.486631	26399	5	5	740	0.404557	0.148121	31008.5	30289.3	18895.2	27059	30598.7	31035.7	34359.9	25624.4	228871	0.135485	0.132342	0.0825583	0.118228	0.133694	0.135604	0.150128	0.11196
Cre17.g729800.t1.2	Cre17.g729800.t1.2	ALB3.2	One of four proteins related to the Arabidopsis ALBINO3 and yeast OXA1 proteins; located in the chloroplast and involved in the translocation of thylakoid membrane proteins	ALBINO3-like translocon protein	C	-	0.944051	-0.0956104	-0.0507981	0.104964	-0.0246453	-0.0830629	0	0	0.888889	0.342105	0.546784	0.846428	0.0724098	44774	2	2	884	0.878983	0.0534031	35963.1	42114.3	22321.5	45284.7	28856.7	37465.5	28424.2	42786.4	283216	0.126981	0.1487	0.0788144	0.159894	0.101889	0.132286	0.100362	0.151073
Cre06.g285401.t1.1	Cre06.g285401.t1.1	FAP355	Similar to bacterial DNA-binding protein HU; Karcher et al. (29) [PMID: 19995727] showed this protein is associated with chloroplast nucleoids, and that RNAi knockdown of the gene expression reduced the level of compaction of chloroplast nucleoids	Histone-like Flagellar Associated protein	C	Stroma	1.05923	-0.0446572	0.0257703	0.24057	-0.0248524	0.0830212	0	1	0.888889	0.368421	0.520468	0.63639	0.196276	17846	4	4	844	0.692188	0.0707783	275274	207582	104295	245522	248375	220272	181481	231867	1.71467e+06	0.160541	0.121062	0.060825	0.143189	0.144853	0.128463	0.10584	0.135225
Cre06.g308950.t1.2	Cre06.g308950.t1.2	-	-	(1 of 2) KOG1792 - Reticulon	O	-	1.51991	0.223677	0.279062	0.197352	-0.0259295	0.603991	0	0	0.888889	0.368421	0.520468	0.0666532	1.17618	22355	2	2	503	0.121645	0.467601	19193	15817.1	14066.6	16895	32123.2	30073.8	22158.6	15915.9	166243	0.115451	0.0951443	0.0846149	0.101629	0.19323	0.180902	0.13329	0.0957384
gi|28269747|tpg|DAA00925.1|	gi|28269747|tpg|DAA00925.1| TPA_inf: ribosomal protein S7 (chloroplast) [Chlamydomonas reinhardtii]	28269747	ribosomal protein S7 (chloroplast) [Chlamydomonas reinhardtii]	-	C	-	0.958971	0.0223157	-0.128912	0.118827	-0.0375365	-0.060441	0	0	0.888889	0.368421	0.520468	0.948009	0.0231875	19172	4	4	906	0.960566	0.050384	136839	142279	64420.4	120694	144054	105738	84693.5	110700	909419	0.150469	0.156451	0.070837	0.132715	0.158403	0.116269	0.0931293	0.121726
Cre48.g761197.t1.1	Cre48.g761197.t1.1	-	-	(1 of 2) K02906 - large subunit ribosomal protein L3 (RP-L3, MRPL3, rplC)	C	-	1.14558	-0.0252094	0.0591284	0.306561	-0.0375718	0.196079	0	0	0.888889	0.368421	0.520468	0.372302	0.429104	27871	6	6	765	0.446763	0.129433	680264	589804	311936	600916	641901	675827	631867	551115	4.68363e+06	0.145243	0.125929	0.0666013	0.128301	0.137052	0.144296	0.13491	0.117668
gi|28269784|tpg|DAA00962.1|	gi|28269784|tpg|DAA00962.1| TPA_inf: CF0 ATP synthase subunit IV (chloroplast) [Chlamydomonas reinhardtii]	28269784	CF0 ATP synthase subunit IV (chloroplast) [Chlamydomonas reinhardtii]	-	C	-	1.12486	0.0513945	0.00552789	0.233697	-0.0378959	0.169752	0	0	0.888889	0.368421	0.520468	0.360584	0.442993	26168	2	2	759	0.436122	0.133805	1.19199e+06	1.18821e+06	705736	1.35619e+06	1.34174e+06	1.20343e+06	1.20876e+06	1.24286e+06	9.43891e+06	0.126285	0.125884	0.0747688	0.14368	0.142149	0.127497	0.128061	0.131674
Cre17.g702900.t1.2	Cre17.g702900.t1.2	-	Of unknown function, possibly involved in membrane transport	GPR1/FUN34/YaaH family membrane protein	O	-	1.45496	0.244395	0.2676	0.28466	-0.0384228	0.540981	0	0	0.888889	0.368421	0.520468	0.0737364	1.13232	24721	4	2	523	0.129426	0.443649	111588	128761	112342	254903	195890	238444	216373	233320	1.49162e+06	0.0748098	0.0863231	0.0753156	0.17089	0.131327	0.159856	0.145059	0.15642
Cre12.g523850.t1.2	Cre12.g523850.t1.2	QCR1	Core I subunit of mitochondrial Complex III (ubiquinol:cytochrome c oxidoreductase) [PMID: 12746537]; putative mitochondrial processing peptidase, beta subunit (MPPB), identified in proteomic survey of mitochondrial membranes [PMID: 15710684]	Mitochondrial processing peptidase beta subunit and Complex III Core I subunit	M	-	1.29974	0.145597	0.0965095	0.292933	-0.0385198	0.378227	0	0	0.888889	0.368421	0.520468	0.0818495	1.08698	55248	17	16	538	0.139661	0.419153	819249	1.01154e+06	660298	1.2148e+06	1.14555e+06	1.26326e+06	1.2962e+06	1.11169e+06	8.5226e+06	0.0961267	0.11869	0.0774762	0.142539	0.134413	0.148225	0.15209	0.130441
Cre03.g182150.t1.2	Cre03.g182150.t1.2	TEF8	-	predicted protein	C	-	1.16816	0.101889	0.0628019	0.148244	-0.0406423	0.224232	0	0	0.888889	0.368421	0.520468	0.35797	0.446153	28410	6	6	758	0.433531	0.134812	869850	853740	530413	775163	1.09985e+06	986569	746205	705912	6.5677e+06	0.132444	0.129991	0.0807608	0.118026	0.167463	0.150215	0.113617	0.107482
Cre16.g659950.t1.1	Cre16.g659950.t1.1	PRPS5	imported to chloroplast; Chloroplast Small Ribosomal Subunit Protein S5	Chloroplast Ribosomal Protein S5	C	-	0.878012	-0.152586	-0.110879	0.126991	-0.0413581	-0.187688	0	0	0.888889	0.368421	0.520468	0.501772	0.299494	72271	18	17	813	0.566576	0.0931815	1.84836e+06	1.56703e+06	949817	1.46272e+06	1.30077e+06	1.21394e+06	1.27242e+06	1.32985e+06	1.09449e+07	0.168878	0.143174	0.0867816	0.133644	0.118847	0.110914	0.116257	0.121504
Cre06.g278222.t1.1	Cre06.g278222.t1.1	-	Receptor of activated protein kinase C 1, component of 40S small ribosomal subunit; Also cytosolic 40S small ribosomal subunit protein RACK1; initially described [PMID: 2116589] as CBLP. Smith and Lee 2008 [PMID:	Receptor of activated protein kinase C	O	-	1.02071	0.0251947	-0.0313411	0.137611	-0.0437201	0.0295795	0	0	0.888889	0.368421	0.520468	0.787408	0.1038	35636	6	6	866	0.834689	0.0566289	346212	410753	236495	512266	366891	382155	324663	463207	3.04264e+06	0.113787	0.134999	0.0777268	0.168362	0.120583	0.1256	0.106704	0.152238
gi|28269788|tpg|DAA00966.1|	gi|28269788|tpg|DAA00966.1| TPA_inf: photosystem II 44 kDa reaction center protein (chloroplast) [Chlamydomonas reinhardtii]	28269788	photosystem II 44 kDa reaction center protein (chloroplast) [Chlamydomonas reinhardtii]	-	C	-	1.41156	0.218329	0.186625	0.251506	-0.0437468	0.497289	0	0	0.888889	0.368421	0.520468	0.0952724	1.02103	50891	18	17	557	0.15702	0.384134	4.29863e+07	3.96851e+07	2.59113e+07	4.93146e+07	7.10655e+07	6.09891e+07	4.62376e+07	4.45891e+07	3.80779e+08	0.112891	0.104221	0.0680481	0.12951	0.186632	0.160169	0.121429	0.1171
Cre03.g165000.t1.2	Cre03.g165000.t1.2	LPA1	-	Translation elongation factor EFG/EF2, LepA-related	O	-	0.656276	-0.408293	-0.210847	0.0165777	-0.0441011	-0.607625	0	0	0.888889	0.368421	0.520468	0.0944354	1.02487	70277	2	2	556	0.15592	0.386145	34063.5	23455.3	14622.2	17861	13304.4	14434.2	15191.2	16136.3	149068	0.228509	0.157346	0.098091	0.119817	0.0892506	0.0968299	0.101908	0.108248
Cre13.g567600.t1.2	Cre13.g567600.t1.2	COX4	Cytochrome c oxidase, subunit 4 (mitochondrial precursor)(human subunit Vb/ yeast subunit COX4). Previously named COX5b [PMID: 15710684, PMID: 12746537]	Mitochondrial cytochrome c oxidase subunit Vb, 13 kD	M	-	1.53936	0.372709	0.130223	0.406307	-0.0471285	0.622327	0	0	0.888889	0.368421	0.520468	0.0689503	1.16146	19130	2	2	511	0.123868	0.459542	78067.6	153833	82119.1	183244	184153	207622	209291	164400	1.26273e+06	0.0618244	0.121826	0.0650329	0.145117	0.145837	0.164423	0.165745	0.130194
Cre07.g314150.t1.2	Cre07.g314150.t1.2	ZDS1	Zeta-carotene desaturase (carotene 7,8-desaturase), chloroplast precursor. Previously annotated as ZDS	Zeta-carotene desaturase	C	-	0.754521	-0.200589	-0.157452	-0.00275314	-0.0474048	-0.406367	0	0	0.888889	0.368421	0.520468	0.333263	0.477213	64113	5	5	746	0.410101	0.144958	111797	89823.2	47002.8	55843.6	70443.6	62508.1	46705.8	50069	534193	0.209282	0.168147	0.0879884	0.104538	0.131869	0.117014	0.0874323	0.0937282
Cre11.g467723.t1.1	Cre11.g467723.t1.1	KAS1	-	3-ketoacyl-CoA-synthase component of plastidic multimeric fatty acid synthase	C	-	0.910438	-0.12649	-0.0681743	0.151251	-0.0478966	-0.135367	0	0	0.888889	0.368421	0.520468	0.787528	0.103734	49140	10	9	867	0.833853	0.0566212	844462	674747	366960	700552	631088	576723	519840	627399	4.94177e+06	0.170882	0.13654	0.0742568	0.141761	0.127705	0.116704	0.105193	0.126958
Cre09.g396650.t1.2	Cre09.g396650.t1.2	PAT2	Putative phosphate acetyltransferase (EC 2.3.1.8); phosphotransacetylase; similarity to prokaryotic phosphate acetyltransferase (e.g., Desulfovibrio GenBank AAS975). Acclimation to changing CO2 concentrations and light intensities was studied by Yamano	Phosphate acetyltransferase	C	-	0.882498	-0.118358	-0.190597	0.268481	-0.0496148	-0.180336	0	0	0.888889	0.368421	0.520468	0.839883	0.0757815	85020	9	9	876	0.880151	0.0537051	218062	211923	77262	166934	166044	136641	143366	148912	1.26914e+06	0.171819	0.166981	0.0608772	0.131532	0.130832	0.107664	0.112963	0.117332
Cre05.g233305.t1.1	Cre05.g233305.t1.1	-	-	(1 of 1) K07071 - uncharacterized protein (K07071)	C	-	1.2661	0.133511	0.137863	0.223997	-0.0579429	0.340388	0	0	0.888889	0.368421	0.520468	0.235994	0.627099	40876	6	6	693	0.312615	0.1999	365951	304084	188718	368746	497661	417692	316091	322690	2.78163e+06	0.13156	0.109318	0.0678445	0.132565	0.17891	0.150161	0.113635	0.116007
Cre11.g467535.t1.1;Cre16.g658850.t1.1	Cre11.g467535.t1.1	MCP26	-	Mitochondrial substrate carrier protein	M	-	1.21648	0.0964138	0.0654888	0.290117	-0.0598685	0.282716	0	0	0.888889	0.368421	0.520468	0.21909	0.659377	44233	7	7	672	0.299293	0.212962	207165	214299	118306	237382	258661	249177	230740	206814	1.72254e+06	0.120267	0.124408	0.0686809	0.137809	0.150162	0.144657	0.133953	0.120063
Cre05.g237450.t1.2	Cre05.g237450.t1.2	PSRP1	Chloroplast small ribosomal subunit protein Plastid-Specific Ribosomal Protein 1. This is a different protein from plastid ribosomal protein S1, product of the PRPS1 gene.	Plastid-specific ribosomal protein 1	C	-	0.893139	-0.103568	-0.0908782	0.116142	-0.063042	-0.163044	0	0	0.888889	0.368421	0.520468	0.638628	0.194752	31803	10	10	845	0.693799	0.0704959	992292	931230	492248	803871	781756	755403	643171	695256	6.09523e+06	0.162798	0.15278	0.0807595	0.131885	0.128257	0.123934	0.10552	0.114066
Cre17.g713200.t1.1;Cre17.g713350.t1.2	Cre17.g713200.t1.1	OMT2	Chloroplast-located transporter, homologous to AtOMT1 [PMID:7873543]; participates probably in the export of glutamate (and aspartate), by exchanging stromal malate for cytosolic 2-oxoglutarate (oxaloacetate); linked to closely related OMT1; highest similarity to oxoglutarate/malate translocator (PMID: 7873543) and to di- and tri-carboxylate translocators, but also has similarity to a Na+/SO4-- t…	Oxoglutarate:malate antiporter	O	-	1.12977	0.105913	0.0372196	0.175709	-0.0643475	0.176026	0	0	0.888889	0.368421	0.520468	0.471853	0.326193	54478	5	5	803	0.539429	0.0999516	278735	308841	157565	323376	355717	336476	236140	278844	2.27569e+06	0.122483	0.135713	0.0692383	0.1421	0.156311	0.147857	0.103766	0.122531
Cre08.g382500.t1.2	Cre08.g382500.t1.2	RPS25	Cytosolic 40S small ribosomal subunit protein S25	Cytosolic 80S ribosomal protein S25	O	-	0.83899	-0.0651938	-0.19446	0.045968	-0.0644486	-0.253275	0	0	0.888889	0.368421	0.520468	0.342604	0.465207	11811	3	3	752	0.418232	0.140984	113940	120873	69390.3	120488	98057.9	77244.9	77137.7	103872	781004	0.145889	0.154766	0.0888476	0.154274	0.125554	0.0989046	0.0987674	0.132998
Cre06.g273750.t1.1	Cre06.g273750.t1.1	SABC	CysA-like protein, chloroplast location proposed; present in thylakoid-enriched fraction based on mass spectrometric peptide identification [PMID: 177818]. Discussed by Lindberg and Melis 28 [PMID: 18682979].	Chloroplast sulfate transporter	C	-	1.13553	0.112534	0.0330241	0.132475	-0.0680652	0.183362	0	0	0.888889	0.368421	0.520468	0.590626	0.228687	48231	7	7	833	0.650894	0.0771322	150507	137784	77568.9	119345	195025	148670	105236	102033	1.03617e+06	0.145254	0.132974	0.0748612	0.115179	0.188218	0.14348	0.101562	0.0984712
Cre06.g283050.t1.2	Cre06.g283050.t1.2	LHCA1	null-allele mutant was isolated (PMID 29743196)	light-harvesting protein of photosystem I	C	-	0.927407	-0.0575859	-0.0630213	0.125839	-0.0779527	-0.108725	0	0	0.888889	0.368421	0.520468	0.830594	0.0806112	23885	5	5	872	0.87441	0.054157	2.97606e+06	2.54565e+06	1.46941e+06	3.13964e+06	2.60649e+06	2.2018e+06	1.96328e+06	2.62378e+06	1.95261e+07	0.152414	0.130372	0.0752536	0.160792	0.133487	0.112762	0.100546	0.134373
Cre17.g722750.t1.2	Cre17.g722750.t1.2	-	-	-	O	-	1.27993	0.166568	0.169878	0.244975	-0.0842099	0.356064	0	0	0.888889	0.368421	0.520468	0.172277	0.763773	39067	10	10	634	0.249448	0.257959	169186	198206	123937	285743	248274	293085	217858	235378	1.77167e+06	0.0954953	0.111875	0.0699548	0.161285	0.140136	0.165429	0.122968	0.132857
Cre09.g396100.t1.2	Cre09.g396100.t1.2	PHC15	Pherophorin-C15 (PHC15) [PMID: 16367971]; belongs to the large pherophorin-family, a family of glycoproteins with a central hydroxyproline-rich (HR) domain.	Pherophorin-chlamydomonas homolog 15	M	-	1.63073	0.290744	0.340862	0.335795	-0.0858763	0.705515	0	0	0.888889	0.368421	0.520468	0.063621	1.1964	18737	4	4	498	0.117277	0.478706	218535	192286	130086	306286	426840	421511	281854	251334	2.22873e+06	0.0980536	0.0862758	0.0583676	0.137426	0.191517	0.189126	0.126464	0.11277
Cre11.g467547.t1.1	Cre11.g467547.t1.1	-	-	(1 of 1) PTHR11451:SF37 - PROTEIN EARS-1	SP	-	1.02508	-0.00351453	0.0583603	0.133925	-0.0879259	0.0357322	0	0	0.888889	0.368421	0.520468	0.801525	0.0960829	83371	8	7	870	0.845747	0.0557523	377017	270242	162389	356036	373979	309110	221045	290783	2.3606e+06	0.159712	0.11448	0.0687912	0.150825	0.158425	0.130946	0.0936392	0.123182
Cre13.g573400.t1.2	Cre13.g573400.t1.2	-	-	-	C	-	1.22257	0.139168	0.133656	0.173219	-0.0884147	0.289921	0	0	0.888889	0.368421	0.520468	0.259703	0.585523	24805	3	3	704	0.338647	0.1837	879672	728658	533693	933412	1.21196e+06	991241	795262	761480	6.83538e+06	0.128694	0.106601	0.078078	0.136556	0.177307	0.145016	0.116345	0.111403
gi|28269786|tpg|DAA00964.1|	gi|28269786|tpg|DAA00964.1| TPA_inf: photosystem II reaction center protein D2 (chloroplast) [Chlamydomonas reinhardtii]	28269786	photosystem II reaction center protein D2 (chloroplast) [Chlamydomonas reinhardtii]	-	C	-	1.26942	0.19646	0.102878	0.197264	-0.0887172	0.344167	0	0	0.888889	0.368421	0.520468	0.276468	0.558355	39650	12	11	715	0.354962	0.173504	4.2588e+07	4.01765e+07	2.46127e+07	4.4744e+07	6.69495e+07	5.09155e+07	3.87636e+07	3.64769e+07	3.45227e+08	0.123362	0.116377	0.0712944	0.129608	0.193929	0.147484	0.112284	0.105661
Cre03.g185550.t1.2	Cre03.g185550.t1.2	SEBP1	Sedoheptulose-1,7-bisphosphatase (EC 3.1.3.37), chloroplast precursor; 98% identical to Chlamydomonas SBPase cDNA sequence S17P [GenBank CAA52439, PMID: 8165256]	Sedoheptulose-1,7-bisphosphatase	C	Stroma	0.950402	-0.12779	-0.00232109	0.204773	-0.0898632	-0.0733909	0	1	0.888889	0.394737	0.494152	0.966278	0.0148978	41989	9	9	912	0.972635	0.0501614	277004	242961	144340	349518	206394	241666	231291	284189	1.97736e+06	0.140088	0.122871	0.0729961	0.17676	0.104378	0.122216	0.116969	0.143721
Cre05.g234638.t1.1	Cre05.g234638.t1.1	-	-	(1 of 1) 2.4.2.14 - Amidophosphoribosyltransferase / Phosphoribosyldiphosphate 5-amidotransferase	C	-	0.712737	-0.189383	-0.236459	-0.0224877	-0.0906777	-0.488559	0	0	0.888889	0.394737	0.494152	0.230365	0.637584	66459	7	7	686	0.308272	0.204098	122782	109364	51708.4	105025	79387.7	63447.4	49099.1	85234.3	666048	0.184345	0.164198	0.0776347	0.157684	0.119192	0.0952596	0.073717	0.12797
Cre12.g509650.t1.2	Cre12.g509650.t1.2	PDS1	Phytoene desaturase (zeta-carotene-forming), chloroplast precursor [PMID:15579683]	phytoene desaturase	C	-	0.807159	-0.149532	-0.117578	0.0321555	-0.0918934	-0.309076	0	0	0.888889	0.394737	0.494152	0.311999	0.505847	62969	6	6	733	0.390744	0.154699	37178.5	36823.2	19357.3	33906.6	26348.7	28089.5	20844.9	27440.4	229989	0.161653	0.160108	0.084166	0.147427	0.114565	0.122134	0.0906343	0.119312
Cre11.g468950.t1.2	Cre11.g468950.t1.2	QCR9	Subunit 9 of mitochondrial Complex III (ubiquinol:cytochrome c oxidoreductase) [PMID: 15710684]; homolog of human QCR10, bovine subunit X and yeast QCR9	Ubiquinol:cytochrome c oxidoreductase 7 kDa subunit	0	-	1.05516	-0.0160989	0.0789895	0.126211	-0.0922552	0.0774583	0	0	0.888889	0.394737	0.494152	0.831179	0.0803057	7028	2	2	873	0.874023	0.0541277	62085.6	45271.6	27237.3	34610.5	59826.3	54302	36422.9	27986.8	347743	0.178539	0.130187	0.0783259	0.0995289	0.172042	0.156155	0.104741	0.0804812
Cre06.g306601.t1.1	Cre06.g306601.t1.1	ANS1	Putative anthranilate synthase, alpha subunit, component I-2 (ASA2) [EC:4.1.3.27]	Anthranilate synthase, alpha subunit	C	-	1.33974	0.117766	0.216461	0.336558	-0.0965452	0.421956	0	0	0.888889	0.394737	0.494152	0.391949	0.406771	66756	3	3	773	0.465471	0.122595	13753.1	8657.65	3571.76	9704.14	18037.1	14251.5	7752.48	7769.84	83497.5	0.164712	0.103688	0.0427769	0.116221	0.216019	0.170682	0.0928468	0.0930547
gi|28269770|tpg|DAA00948.1|	gi|28269770|tpg|DAA00948.1| TPA_inf: RNA polymerase beta' subunit (chloroplast) [Chlamydomonas reinhardtii]	28269770	RNA polymerase beta' subunit (chloroplast) [Chlamydomonas reinhardtii]	-	C	-	1.1509	0.0760815	0.095633	0.180125	-0.0966047	0.202768	0	0	0.888889	0.394737	0.494152	0.546235	0.26262	358877	38	35	825	0.607811	0.0844671	720500	562952	319483	567865	858451	701623	483696	454612	4.66918e+06	0.15431	0.120567	0.0684237	0.12162	0.183855	0.150267	0.103593	0.0973643
Cre12.g513200.t1.2	Cre12.g513200.t1.2	PGH1	Phosphoenolpyruvate hydratase; 2-phosphoglycerate dehydratase; EC 4.2.1.11 [GI:18143, Dumont et al. (1993) Plant Sci. 89, 55-67]; product localization unsure: an N-terminal extension also found in Dunaliella and At1g74030 potentially targets it to an organelle, especially if cDNA is extended >6 nt upstream; found in the flagellar proteome [PMID: 15998802]	Enolase	O	-	0.857594	-0.00726595	-0.111025	-0.0516899	-0.0968411	-0.221633	0	0	0.888889	0.394737	0.494152	0.336207	0.473393	52026	2	2	747	0.413171	0.143686	27712.9	28172.1	18853	29802.9	27253.1	21817	16737.5	23846.1	194195	0.142707	0.145071	0.0970832	0.153469	0.140339	0.112346	0.0861894	0.122795
gi|28269736|tpg|DAA00914.1|	gi|28269736|tpg|DAA00914.1| TPA_inf: ribosomal protein L23 (chloroplast) [Chlamydomonas reinhardtii]	28269736	ribosomal protein L23 (chloroplast) [Chlamydomonas reinhardtii]	-	C	-	1.09379	-0.0433997	0.0445238	0.306519	-0.0977046	0.129336	0	0	0.888889	0.394737	0.494152	0.54576	0.262998	11179	5	5	824	0.608019	0.0845525	161443	142055	75014.6	140235	146090	157391	151937	111983	1.08615e+06	0.148638	0.130788	0.0690647	0.129112	0.134502	0.144907	0.139886	0.103101
Cre12.g500950.t1.2	Cre12.g500950.t1.2	CLPP4	ts-lethal mutant was isolated (PMID 29743196)	active subunit of the chloroplast ClpP complex	C	-	0.955087	-0.0808311	-0.0181844	0.15376	-0.100026	-0.0662959	0	0	0.888889	0.394737	0.494152	0.854358	0.0683603	38667	8	8	887	0.884217	0.0530553	306173	270595	170608	267106	254177	259499	243086	212157	1.9834e+06	0.154368	0.13643	0.0860181	0.134671	0.128152	0.130835	0.12256	0.106966
Cre05.g237400.t1.2	Cre05.g237400.t1.2	DAE1	putative diaminopimelate (DAP) epimerase (EC:5.1.1.7); lysine biosynthesis pathway (dapF); organelle (mitochondria) targeting predicted by Target-P; plastid location expected based on homology	Diaminopimelate epimerase	C	-	0.871542	-0.0488097	-0.0868796	0.0288597	-0.101716	-0.198357	0	0	0.888889	0.394737	0.494152	0.542245	0.265804	35206	6	6	822	0.605573	0.0851896	131971	112692	67794.1	128626	117942	92259.8	72452.1	101769	825505	0.159867	0.136512	0.0821243	0.155815	0.142872	0.111762	0.087767	0.12328
Cre12.g549100.t1.1	Cre12.g549100.t1.1	UAF3	Similar to U2AF large subunit; RNA-binding region RNP-1 (RNA recognition motif)	splicing factor U2AF 65 kDa subunit	C	-	0.874868	-0.0136961	-0.117977	-0.00246374	-0.106183	-0.192862	0	0	0.888889	0.394737	0.494152	0.602857	0.219786	49049	2	2	834	0.663576	0.0753218	4447.96	5061.52	3108.25	2388.31	4309.87	3857.48	3090.66	1870.28	28134.3	0.158097	0.179905	0.110479	0.0848895	0.153189	0.137109	0.109854	0.0664769
Cre06.g310750.t1.2	Cre06.g310750.t1.2	COPG1	Expressed Protein. Gamma-COP. Subunit of COP-I complex involved in vesicle trafficking.	Gamma subunit of COP-I complex	O	-	1.08457	0.111955	-0.028476	0.0779899	-0.106747	0.117128	0	0	0.888889	0.394737	0.494152	0.949817	0.0223603	99436	3	3	907	0.961336	0.0503578	12233.2	14563.5	6812.74	3870.28	15830.5	13639.2	8152.89	3026.88	78129.2	0.156577	0.186402	0.0871984	0.049537	0.20262	0.174572	0.104351	0.038742
Cre08.g375200.t1.2	Cre08.g375200.t1.2	-	-	(1 of 1) K07870 - Ras homolog gene family, member T1 (RHOT1, ARHT1)	O	-	1.32523	0.0993731	0.143814	0.298853	-0.110418	0.406242	0	0	0.888889	0.394737	0.494152	0.536504	0.270427	87620	2	2	820	0.600623	0.0862488	10675.2	8741.53	4074.79	4675.35	13419.8	12173.1	8108.85	3625.73	65494.3	0.162994	0.13347	0.062216	0.0713855	0.204901	0.185865	0.12381	0.0553595
Cre15.g635850.t2.1;Cre15.g635850.t1.2	Cre15.g635850.t2.1	ATP3	H+-transporting two-sector ATPase, gamma subunit, mitochondria targeted (by homology to ATP3_ARATH, human ATP5C1); part of the F1 sector of the enzyme	Mitochondrial F1F0 ATP synthase, gamma subunit	M	-	0.919972	-0.0592321	-0.0457269	0.132014	-0.116945	-0.120338	0	0	0.888889	0.394737	0.494152	0.754237	0.122492	35185	10	10	861	0.804169	0.058963	738413	690475	446123	931714	644269	621471	604601	711766	5.38883e+06	0.137027	0.128131	0.0827866	0.172897	0.119556	0.115326	0.112195	0.132082
Cre12.g552200.t1.2	Cre12.g552200.t1.2	STA4	-	Starch phosphorylase	C	-	0.844126	-0.17567	-0.0949086	0.150337	-0.118168	-0.24447	0	0	0.888889	0.394737	0.494152	0.410225	0.386977	114586	26	25	782	0.481569	0.116734	1.57325e+06	1.32484e+06	791290	1.44414e+06	1.04985e+06	1.06477e+06	1.11859e+06	1.10012e+06	9.46686e+06	0.166185	0.139945	0.0835852	0.152546	0.110898	0.112473	0.118159	0.116207
Cre17.g741450.t1.2	Cre17.g741450.t1.2	CPN60B1	-	Chaperonin 60B1	C	-	0.908985	-0.0375611	-0.0573118	0.0768868	-0.119864	-0.137671	0	0	0.888889	0.394737	0.494152	0.669191	0.17445	62376	16	12	850	0.722726	0.0668815	462493	448820	243930	390102	424174	393333	291173	296015	2.95004e+06	0.156775	0.15214	0.0826869	0.132236	0.143786	0.133331	0.0987015	0.100343
gi|28269761|tpg|DAA00939.1|	gi|28269761|tpg|DAA00939.1| TPA_inf: photosystem I assembly protein ycf4 (chloroplast) [Chlamydomonas reinhardtii]	28269761	photosystem I assembly protein ycf4 (chloroplast) [Chlamydomonas reinhardtii]	-	C	-	0.830038	-0.0528516	-0.107437	-0.0351442	-0.121553	-0.268751	0	0	0.888889	0.394737	0.494152	0.22992	0.638424	22523	3	3	684	0.308576	0.204436	101215	95813.3	63724.3	91264.8	89617.8	74815	58770.7	68984.3	644206	0.157116	0.148731	0.0989193	0.14167	0.139114	0.116135	0.0912298	0.107084
Cre01.g032650.t1.2	Cre01.g032650.t1.2	TAL1	EC 2.2.1.2; possible cytosolic isoform, although weak predicted organelle targeting by Target-P; catalyzes the reversible transfer of a three-carbon ketol unit from sedoheptulose 7-phosphate to glyceraldehyde 3-phosphate to form erythrose 4-phosphate and fructose 6-phosphate; this enzyme, together with transketolase, provides a link between the glycolytic and pentose-phosphate pathways	Transaldolase	C	-	0.62981	-0.425101	-0.224995	0.0627615	-0.122101	-0.66701	0	0	0.888889	0.394737	0.494152	0.108669	0.963893	44443	10	10	576	0.173192	0.354528	268629	185645	98735.5	181320	100938	110583	114087	136881	1.19682e+06	0.224453	0.155116	0.0824984	0.151501	0.0843383	0.0923975	0.095325	0.114371
Cre03.g202950.t1.1	Cre03.g202950.t1.1	TRX14	-	EF-Hand domain-containing thioredoxin	C	-	0.667432	-0.254572	-0.203716	-0.0736676	-0.122799	-0.583308	0	0	0.888889	0.394737	0.494152	0.0608135	1.216	40100	4	4	491	0.1137	0.489501	71628	56221.8	34863.2	48069.1	39857.6	35171.3	29423.9	36229.8	351465	0.203799	0.159964	0.0991942	0.136768	0.113404	0.100071	0.0837179	0.103082
Cre03.g144807.t1.1	Cre03.g144807.t1.1	MAS1	Malate synthase (EC 2.3.3.9); identical to cDNA sequence (AAP75564); PMID: 19214701	Malate synthase	O	-	1.2509	0.0636133	0.132908	0.28202	-0.124511	0.322971	0	0	0.888889	0.394737	0.494152	0.531798	0.274253	61011	14	14	819	0.596081	0.0871347	954724	908682	419578	573338	1.10533e+06	1.23401e+06	803216	430427	6.42931e+06	0.148496	0.141334	0.0652602	0.0891758	0.17192	0.191936	0.12493	0.0669477
Cre03.g146527.t1.1	Cre03.g146527.t1.1	GSD1	Glutamate-5-semialdehyde (GSA) dehydrogenase (EC 1.2.1.41); glutamate-5-phosphate reductase; lacks glutamate kinase domain typically associated with this enzyme (delta 1-pyrroline-5-carboxylate synthetase) in plants; glutamate kinase is encoded by a separ	Glutamic-gamma-semialdehyde dehydrogenase	C	-	2.14224	0.450582	0.425735	0.436218	-0.125381	1.09912	0	0	0.888889	0.394737	0.494152	0.101167	0.994962	69152	8	8	568	0.163506	0.370533	67757.7	60036.7	31370.5	68856.2	191223	160011	85652.3	51589.6	716497	0.0945679	0.0837919	0.0437831	0.0961012	0.266886	0.223324	0.119543	0.0720025
gi|28269744|tpg|DAA00922.1|	gi|28269744|tpg|DAA00922.1| TPA_inf: photosystem II reaction center protein D1 (chloroplast) [Chlamydomonas reinhardtii]	28269744	photosystem II reaction center protein D1 (chloroplast) [Chlamydomonas reinhardtii]	-	C	-	1.19175	0.135855	0.132751	0.159673	-0.12752	0.253077	0	0	0.888889	0.394737	0.494152	0.43692	0.359598	39244	12	11	791	0.50707	0.108945	1.72e+07	1.44895e+07	9.25494e+06	1.73896e+07	2.35171e+07	1.967e+07	1.33674e+07	1.29649e+07	1.27854e+08	0.134529	0.113329	0.072387	0.136012	0.183938	0.153848	0.104552	0.101405
Cre03.g171050.t1.1	Cre03.g171050.t1.1	GHL1	-	Glycosyl hydrolase	O	-	0.984866	0.010717	-0.012737	0.11461	-0.130542	-0.022	0	0	0.888889	0.394737	0.494152	0.967006	0.0145708	57608	2	2	913	0.972302	0.0501545	33486.1	34903.7	16262.6	24624.3	34322.7	33894.9	21173.8	18231.5	216900	0.154385	0.160921	0.0749774	0.113529	0.158243	0.15627	0.0976203	0.084055
Cre14.g630100.t1.2	Cre14.g630100.t1.2	RPL13	Cytosolic 60S large ribosomal subunit protein L13	Cytosolic 80S ribosomal protein L12	O	-	1.19554	0.0966043	0.100715	0.272898	-0.132507	0.257658	0	0	0.888889	0.394737	0.494152	0.37341	0.427814	24469	6	6	766	0.447507	0.129032	395915	340050	196363	385632	494545	428803	368094	284227	2.89363e+06	0.136823	0.117517	0.0678606	0.133269	0.170908	0.148189	0.127208	0.0982252
Cre10.g456050.t1.2;Cre10.g456100.t1.2	Cre10.g456050.t1.2	-	Flagellar Flavodoxine	AGG3 Paralog	O	-	1.64263	0.585537	0.225804	0.273142	-0.135132	0.716006	0	0	0.888889	0.394737	0.494152	0.081087	1.09105	21401	3	3	535	0.139136	0.421337	36646.5	70329.2	50705.1	104935	141114	118288	95102.9	76875.5	693996	0.0528051	0.10134	0.0730626	0.151204	0.203335	0.170444	0.137037	0.110772
Cre01.g055453.t1.1	Cre01.g055453.t1.1	ALS2	Acetolactate synthase, small subunit (EC 2.2.1.6); (acetohydroxy acid synthase, small subunit); precursor; expected plastidic by homology, although predicted as mitochondrial by Target-P. Previously annotated as ALSS1	Acetolactate synthase, small subunit	C	-	0.872611	-0.0849946	-0.0956376	0.135936	-0.136229	-0.196589	0	0	0.888889	0.394737	0.494152	0.557249	0.253951	53207	10	10	828	0.617819	0.0825291	391523	357963	195341	365220	321931	287211	267134	266886	2.45321e+06	0.159596	0.145916	0.0796268	0.148874	0.131228	0.117076	0.108892	0.108791
Cre11.g467573.t1.1	Cre11.g467573.t1.1	LHCA3	-	light-harvesting chlorophyll-a/b protein of photosystem I (Type III)	C	-	1.02306	0.0865488	-0.0482569	0.149817	-0.136943	0.0328953	0	0	0.888889	0.394737	0.494152	0.881324	0.0548644	28982	9	7	894	0.904984	0.0520179	3.46653e+06	3.4196e+06	1.90125e+06	3.35728e+06	4.23101e+06	3.05998e+06	2.68446e+06	2.44931e+06	2.45694e+07	0.141091	0.139181	0.0773828	0.136645	0.172206	0.124544	0.10926	0.0996894
Cre01.g051500.t1.2	Cre01.g051500.t1.2	ULP1	-	-	C	Pyrenoid + stroma	1.1454	0.0791182	0.193705	0.150248	-0.139825	0.195847	0	1	0.888889	0.421053	0.467836	0.305839	0.514507	12032	2	2	731	0.384077	0.157717	394411	285447	341403	551239	473224	445893	482519	399498	3.37363e+06	0.11691	0.0846111	0.101197	0.163396	0.140271	0.13217	0.143027	0.118418
Cre12.g498950.t1.2	Cre12.g498950.t1.2	-	-	-	O	-	1.45299	0.326774	0.228499	0.201385	-0.141416	0.539022	0	0	0.888889	0.421053	0.467836	0.25851	0.587522	26001	3	3	703	0.337571	0.184463	30639.7	28081.2	16465.4	40333.9	65021.7	47524.2	26179.2	29124.2	283370	0.108126	0.0990975	0.0581057	0.142337	0.229459	0.167711	0.0923855	0.102778
Cre06.g284200.t1.2	Cre06.g284200.t1.2	LHCBM9	-	Light-harvesting Chlorophyll a/b binding protein of LHCII	C	-	0.946127	-0.0117643	0.00364666	0.0939513	-0.1445	-0.079894	0	0	0.888889	0.421053	0.467836	0.873488	0.0587433	27116	7	2	891	0.899957	0.0522965	1.92184e+07	1.46819e+07	9.00217e+06	1.78724e+07	1.87048e+07	1.48057e+07	1.11763e+07	1.28139e+07	1.18275e+08	0.162488	0.124133	0.0761119	0.151108	0.158146	0.12518	0.0944939	0.10834
Cre12.g522600.t1.2;sp|CYC_HUMAN|	Cre12.g522600.t1.2	CYC2	mitochondrial apocytochrome c [gi:117971; PMID: 2853233]	mitochondrial cytochrome c	O	-	1.67783	0.344677	0.293549	0.113606	-0.148094	0.746593	0	0	0.888889	0.421053	0.467836	0.469619	0.328254	12064	3	3	800	0.538888	0.10049	85497.1	80001	35262.3	57207.6	189073	157269	45805.3	40678	690793	0.123767	0.11581	0.0510461	0.0828143	0.273704	0.227665	0.0663083	0.0588859
Cre13.g562750.t1.2	Cre13.g562750.t1.2	CGLD38	-	Conserved in the Green Lineage and Diatoms	C	-	0.965984	0.00236199	-0.0102903	0.0910921	-0.148459	-0.049929	0	0	0.888889	0.421053	0.467836	0.844637	0.0733299	64151	2	2	881	0.88011	0.0534844	14451.7	11362.2	7794.54	10860	14530.5	11096.1	9613.52	7715.61	87424.1	0.165305	0.129966	0.0891578	0.124222	0.166207	0.126923	0.109964	0.0882549
Cre01.g066917.t1.1	Cre01.g066917.t1.1	LHCBM1	-	Light-harvesting Chlorophyll a/b binding protein of LHCII	C	-	0.968519	0.0452144	0.00837775	0.107698	-0.148694	-0.0461482	0	0	0.888889	0.421053	0.467836	0.974685	0.0111357	27605	7	4	915	0.977881	0.0500909	9.6898e+06	8.09761e+06	5.20459e+06	1.31926e+07	1.0753e+07	8.25534e+06	6.66937e+06	9.36777e+06	7.12301e+07	0.136035	0.113683	0.0730674	0.185211	0.150961	0.115897	0.0936314	0.131514
Cre03.g145547.t1.1	Cre03.g145547.t1.1	CBR1	-	NADH-cytochrome b5 reductase	SP	-	1.08897	0.0035505	0.160681	0.0899648	-0.149435	0.12296	0	0	0.888889	0.421053	0.467836	0.853378	0.0688585	32022	2	2	886	0.8842	0.0530972	22110	16195.8	8405.02	13710.5	22291.5	23446.8	10339.6	9718.93	126218	0.175173	0.128316	0.0665912	0.108625	0.176611	0.185764	0.0819184	0.077001
Cre17.g721300.t1.2	Cre17.g721300.t1.2	ASA5	Mitochondrial ATP synthase associated protein 5; part of peripheral stalk involed in dimerization; unknown evolutionary origin [PMID: 11744727, PMID: 15710684]	Mitochondrial F1F0 ATP synthase associated protein 5	O	-	0.83785	-0.0905529	-0.0786771	0.0548737	-0.149575	-0.255236	0	0	0.888889	0.421053	0.467836	0.385579	0.413887	14372	6	6	772	0.458499	0.124748	386194	353495	207422	388922	313511	294921	235357	275605	2.45543e+06	0.157282	0.143965	0.0844748	0.158393	0.127681	0.12011	0.0958519	0.112243
Cre12.g498100.t1.2	Cre12.g498100.t1.2	EIF3E	putative eIF3e eukaryotic translation initiation factor 3, subunit 6 (48kD)	Eukaryotic translation initiation factor 3, subunit E	O	-	0.759457	-0.190011	-0.0893694	-0.065988	-0.151346	-0.39696	0	0	0.888889	0.421053	0.467836	0.0627623	1.2023	49670	7	6	496	0.116161	0.481954	314569	419313	328298	368010	203098	341325	282020	259724	2.51636e+06	0.12501	0.166635	0.130466	0.146247	0.080711	0.135643	0.112075	0.103214
Cre12.g537581.t1.1	Cre12.g537581.t1.1	-	May contain additional coding sequence in intronic N-island PMID: 27175017	(1 of 1) 3.5.4.10 - IMP cyclohydrolase / Inosinicase	C	-	0.874619	-0.109468	-0.0468846	0.187395	-0.151574	-0.193273	0	0	0.888889	0.421053	0.467836	0.780017	0.107896	56239	9	9	864	0.828768	0.0571152	51517.6	43995.3	20830.5	58180.6	40039.4	39493.1	32069.7	41039.7	327166	0.157466	0.134474	0.0636696	0.177832	0.122383	0.120713	0.0980228	0.12544
Cre12.g510400.t1.1	Cre12.g510400.t1.1	CPLD30	Putative rubredoxin-like protein. Conserved expressed thylakoid localized protein with rubredoxin cluster; strong similarity to unknown protein [Oryza sativa (japonica cultivar-group). AP554.3 Gene designation P577B11.138. Contains rubredoxin-type ir	Conserved in the Plant Lineage and Diatoms	C	-	0.769911	-0.0812453	-0.174052	-0.010848	-0.154411	-0.377236	0	0	0.888889	0.421053	0.467836	0.285946	0.543715	24554	2	2	719	0.365089	0.168141	125097	126922	61221.7	105758	103753	85012.8	59711.5	74114.7	741591	0.168687	0.171148	0.0825545	0.14261	0.139906	0.114636	0.080518	0.0999401
Cre16.g690500.t1.2;Cre16.g688600.t1.1	Cre16.g690500.t1.2	NHP2	Structural Component of H/ACA snoRNPs which catalyze the snoRNA-guided pseudouridylation of the pre-rRNA and other RNA molecules; possesses homology to ribosomal protein L7	Nucleolar protein, Small subunit of H/ACA snoRNPs	O	-	0.79942	-0.0927575	-0.115364	-0.0133534	-0.15545	-0.322975	0	0	0.888889	0.421053	0.467836	0.332642	0.478023	17995	4	4	745	0.409886	0.145228	208736	196114	108381	137282	168593	150364	105100	95976.1	1.17055e+06	0.178324	0.16754	0.0925903	0.11728	0.14403	0.128456	0.0897867	0.0819926
Cre02.g143250.t1.2	Cre02.g143250.t1.2	IDH2	isocitrate dehydrogenase, NAD-dependent, possibly mitochondrial based on homology to AT3G09810	Isocitrate dehydrogenase, NAD-dependent	O	-	0.676486	-0.266858	-0.188482	-0.0534279	-0.156114	-0.563867	0	0	0.888889	0.421053	0.467836	0.0186699	1.72886	37103	6	5	353	0.0485524	0.759267	138877	144263	95420.1	144839	75123.1	93470.2	84374.6	101105	877472	0.15827	0.164408	0.108744	0.165064	0.0856131	0.106522	0.0961564	0.115223
Cre02.g080650.t1.2	Cre02.g080650.t1.2	HSP90B	HSP90B is one of 3 HSP90 genes in Chlamydomonas; HSP90B is localized to the ER; PMID: 16143837 and 15995001; forms a cluster with ER-targeted chaperones BIP1 and BIP2 [PMID: 16143837]	Heat shock protein 90B	SP	-	0.808987	-0.163471	-0.0839769	0.087703	-0.159945	-0.305812	0	0	0.888889	0.421053	0.467836	0.34036	0.468062	93290	2	2	749	0.417157	0.141922	7287.77	7141.03	3636	6173.79	5001.77	5885.51	4449.66	4271.76	43847.3	0.166208	0.162861	0.0829242	0.140802	0.114072	0.134227	0.101481	0.0974235
Cre12.g526800.t1.2	Cre12.g526800.t1.2	GND1	6-phosphogluconate dehydrogenase, decarboxylating (EC 1.1.1.44); GI:18644674; probably plastidic based on N-terminal extension & similarity to GI:13936693	6-phosphogluconate dehydrogenase, decarboxylating	C	-	0.745183	-0.169309	-0.0832207	-0.0618598	-0.161577	-0.424333	0	0	0.888889	0.421053	0.467836	0.217081	0.663378	61271	5	5	671	0.29699	0.21461	108485	75019.6	49412.3	83887.6	73461.5	61937.6	42852.4	57825.6	552881	0.196217	0.135688	0.0893723	0.151728	0.13287	0.112027	0.0775074	0.10459
Cre14.g610501.t1.1	Cre14.g610501.t1.1	-	Putative 3-oxoacyl-[acyl-carrier-protein] reductase-related	Short-chain dehydrogenase/reductase	C	-	1.24426	0.12053	0.10776	0.295435	-0.163401	0.315288	0	0	0.888889	0.421053	0.467836	0.357862	0.446285	40475	3	3	757	0.433973	0.134854	33878.8	32784.7	19453	32249.7	44715.5	42017.5	38407.9	22137.3	265645	0.127534	0.123416	0.0732293	0.121402	0.168328	0.158172	0.144584	0.0833343
Cre13.g592200.t1.2	Cre13.g592200.t1.2	GSN1	NADH-dependent glutamate synthase (EC 1.4.1.14); NADH-dependent glutamine-2-oxoglutarate aminotransferase (NADH-GOGAT); plastid targeting predicted by Target-P	Glutamate synthase, NADH-dependent	C	-	0.668621	-0.259151	-0.237873	0.0325605	-0.163585	-0.580739	0	0	0.888889	0.421053	0.467836	0.0854971	1.06805	243747	12	11	543	0.144542	0.409016	463608	424971	213005	338877	255270	245746	229589	232518	2.40358e+06	0.192882	0.176807	0.0886198	0.140988	0.106204	0.102241	0.0955193	0.096738
Cre12.g534250.t1.2	Cre12.g534250.t1.2	-	-	-	C	-	0.973192	0.00766682	0.0502777	0.0716359	-0.167609	-0.0392039	0	0	0.888889	0.421053	0.467836	0.910221	0.0408533	23793	6	6	898	0.930493	0.0511497	99568.3	85859.2	54285	97051.7	101342	96397.2	64020.1	65977.3	664500	0.149839	0.129209	0.081693	0.146052	0.152508	0.145067	0.0963431	0.0992886
Cre11.g467707.t1.1	Cre11.g467707.t1.1	ATP4	Mitochondrial ATP synthase, H+ transporting, delta chain. Gene in other organisms variously named ATP4, ATPD, ATP16 [PMID: 1370454; PMID: 2536736]	Mitochondrial F1F0 ATP synthase, delta subunit	M	-	0.955999	0.014648	-0.0117507	0.115914	-0.168228	-0.0649196	0	0	0.888889	0.421053	0.467836	0.875357	0.0578148	21216	4	4	892	0.900872	0.0522283	412229	404845	232249	434974	426370	394038	303296	295281	2.90328e+06	0.141987	0.139444	0.0799952	0.149821	0.146858	0.135722	0.104467	0.101706
Cre08.g379200.t1.1;Cre08.g379175.t1.1	Cre08.g379200.t1.1	CPLD18	contains a HExxH motif typical of Zn-binding metalloproteases, embedded in a transmembrane segment as in RseP	Conserved in the Plant Lineage and Diatoms	C	-	0.916445	-0.0146619	-0.0217778	0.081386	-0.170749	-0.125879	0	0	0.888889	0.421053	0.467836	0.66923	0.174424	37887	6	6	851	0.721919	0.0668772	128749	117282	73354.9	131642	124475	111545	88473.9	88847.7	864370	0.148952	0.135684	0.0848652	0.152298	0.144007	0.129048	0.102356	0.102789
gi|28269759|tpg|DAA00937.1|	gi|28269759|tpg|DAA00937.1| TPA_inf: ribosomal protein S18 (chloroplast) [Chlamydomonas reinhardtii]	28269759	ribosomal protein S18 (chloroplast) [Chlamydomonas reinhardtii]	-	C	-	0.786032	-0.0400169	-0.152975	-0.0702694	-0.171322	-0.34734	0	0	0.888889	0.421053	0.467836	0.329819	0.481724	16265	6	5	742	0.408051	0.146468	515465	485791	255321	367183	470091	341566	217179	247491	2.90009e+06	0.177741	0.167509	0.0880391	0.126611	0.162096	0.117778	0.0748869	0.0853393
Cre05.g233900.t1.2	Cre05.g233900.t1.2	APX4	L-ascorbate peroxidase	Ascorbate peroxidase	C	-	0.993711	0.0805015	-0.00257455	0.0480433	-0.172069	-0.00910149	0	0	0.888889	0.421053	0.467836	0.891759	0.0497525	36526	2	2	895	0.914676	0.0516757	19351.8	17654.4	11955.8	17276.9	23292.8	17550.1	13354.3	11625.1	132061	0.146536	0.133684	0.090532	0.130825	0.176379	0.132894	0.101122	0.0880281
Cre01.g054150.t1.2	Cre01.g054150.t1.2	NTRC1	NADPH-dependent thioredoxin reductase C type (NTR/thioredoxin fusion); NTRC is a two domain protein containing an NADPH dependent thioredoxin reductase (N-terminal part) and a thioredoxin (C-terminal part). The protein was shown to be localized in chloroplasts in rice and appears to protect from abiotic stress in Arabidopsis [PMID: 15292215].	NADPH-dependent thioredoxin reductase	C	-	1.09232	0.207003	0.00244764	-0.0346848	-0.172633	0.127391	0	0	0.888889	0.421053	0.467836	0.99671	0.001431	57329	3	3	918	0.99671	0.0500015	136717	136866	85508	105984	220204	137639	78944.5	71221	973084	0.140499	0.140651	0.0878732	0.108916	0.226295	0.141446	0.0811282	0.0731911
Cre02.g095080.t1.1	Cre02.g095080.t1.1	-	-	(1 of 1) PTHR14165 - MAJOR VAULT PROTEIN	SP	-	2.27388	0.542334	0.380196	0.318931	-0.173981	1.18515	0	0	0.888889	0.421053	0.467836	0.209742	0.678314	72364	6	6	666	0.289104	0.220817	49760.8	47862.7	28718.4	37970.1	173469	114866	59853.7	25436.7	537937	0.0925029	0.0889745	0.0533861	0.0705847	0.32247	0.213531	0.111265	0.0472857
Cre06.g259900.t1.2	Cre06.g259900.t1.2	ATPC	ATP synthase CF1 gamma chain, chloroplast precursor, gi:114638, PMID: 2904436, PMID: 8349573, PMID: 8543042	Chloroplast ATP synthase gamma chain	C	Pyrenoid + stroma	0.900719	-0.00844118	-0.0354804	0.0644186	-0.178829	-0.15085	0	1	0.888889	0.447368	0.44152	0.633493	0.198258	39078	16	16	841	0.691494	0.0711477	5.25586e+06	4.74026e+06	2.82651e+06	5.25494e+06	5.15469e+06	4.36839e+06	3.27846e+06	3.48128e+06	3.43604e+07	0.152963	0.137957	0.0822608	0.152936	0.150018	0.127135	0.0954139	0.101317
Cre02.g080200.t1.2	Cre02.g080200.t1.2	TRK1	-	Transketolase	C	-	0.809991	-0.156565	-0.0874582	0.161557	-0.182898	-0.304022	0	0	0.888889	0.447368	0.44152	0.50894	0.293334	78352	16	15	815	0.57326	0.0916735	1.15584e+06	943686	544307	1.46829e+06	805993	771559	789588	963641	7.4429e+06	0.155294	0.12679	0.073131	0.197274	0.10829	0.103664	0.106086	0.129471
Cre10.g434450.t1.2	Cre10.g434450.t1.2	NUOA9	Putative NADH:ubiquinone oxidoreductase (Complex I) 39 kDa subunit precursor, mitochondrial [gi 33943527 gb AAQ55458.1 , =NDUFA9; PMID: 15710684; PMID: 15450959]	NADH:ubiquinone oxidoreductase 39 kDa subunit	M	-	0.988238	0.0432246	0.0556626	0.099123	-0.183141	-0.0170694	0	0	0.888889	0.447368	0.44152	0.952184	0.0212789	43741	4	4	909	0.961612	0.0503247	70119.9	72846.8	54569.4	101152	77457.9	82808.2	68560.2	66349.1	593864	0.118074	0.122666	0.0918887	0.170329	0.13043	0.13944	0.115448	0.111724
Cre12.g551800.t1.2	Cre12.g551800.t1.2	-	-	(1 of 25) PF00293 - NUDIX domain (NUDIX)	O	-	0.895284	-0.0542772	-0.023147	0.0568872	-0.184837	-0.159583	0	0	0.888889	0.447368	0.44152	0.671456	0.172982	31875	2	2	853	0.722622	0.066631	90085.5	65866.5	39428.4	49503.8	79501.9	62447.9	44946.5	32344.6	464125	0.194097	0.141915	0.0849521	0.106661	0.171294	0.13455	0.0968414	0.0696894
Cre16.g688850.t1.1	Cre16.g688850.t1.1	HPT2	membrane hexose-phosphate transporter, Major Facilitator Superfamily; similarity to bacterial uhpC protein, with dual transport and sensing role for glucose-6-phosphate, and to putative glycerol-3-phosphate transporter of Cyanidioschyzon merolae (CMQ264C); this is HPT2a, the most abundant of two splicing isoform	Hexose/glycerol-3-phosphate transporter	M	-	0.967456	0.10344	-0.0519915	0.0825171	-0.185238	-0.0477323	0	0	0.888889	0.447368	0.44152	0.844189	0.0735604	64357	4	4	880	0.880643	0.0535049	69824.7	76458.3	52299.7	87575.3	88603	67831.8	63243.6	57166.8	563003	0.124022	0.135804	0.0928942	0.15555	0.157376	0.120482	0.112333	0.101539
Cre01.g051900.t1.2	Cre01.g051900.t1.2	RIP1	-	Rieske iron-sulfur protein of mitochondrial ubiquinol-cytochrome c reductase	M	-	1.1734	0.13347	0.131013	0.194847	-0.188424	0.230692	0	0	0.888889	0.447368	0.44152	0.539287	0.26818	28779	2	2	821	0.603003	0.0857325	124856	131822	67467.9	139574	169777	178239	105668	90444.2	1.00785e+06	0.123884	0.130796	0.0669424	0.138487	0.168455	0.176851	0.104845	0.0897399
Cre04.g220200.t2.1;Cre04.g220200.t1.2	Cre04.g220200.t2.1	-	-	(1 of 1) PTHR16254:SF13 - K(+) EFFLUX ANTIPORTER 1, CHLOROPLASTIC-RELATED	C	-	0.913131	-0.0736549	-0.0249675	0.154644	-0.188745	-0.131107	0	0	0.888889	0.447368	0.44152	0.741429	0.129931	108208	15	14	860	0.791432	0.0599714	376582	360100	176609	286188	317837	339981	252149	185314	2.29476e+06	0.164105	0.156923	0.0769619	0.124714	0.138506	0.148156	0.10988	0.0807551
Cre03.g200250.t1.2	Cre03.g200250.t1.2	ICL3	-	Putative isocitrate lyase/malate synthase	C	-	0.886038	-0.105302	-0.00688026	0.154516	-0.189225	-0.17456	0	0	0.888889	0.447368	0.44152	0.702894	0.15311	37237	3	3	856	0.753805	0.0633882	43857	33971	18274.5	36718	34414.1	33437.1	26083.3	23749.4	250504	0.175075	0.13561	0.0729509	0.146576	0.137379	0.133479	0.104123	0.0948064
Cre16.g672385.t1.1	Cre16.g672385.t1.1	HIS5	Histidinol-phosphate aminotransferase (EC 2.6.1.9); predicted plastid targeting by Target-P	Histidinol phosphate aminotransferase	O	-	0.566543	-0.302177	-0.186522	-0.305102	-0.190625	-0.819743	0	0	0.888889	0.447368	0.44152	0.00718005	2.14387	41966	2	2	251	0.0262601	0.910793	14375.4	8963.64	10266.7	12163.3	7168.73	5833.95	5085.44	7842.01	71699.2	0.200496	0.125017	0.143191	0.169644	0.0999834	0.0813671	0.0709275	0.109374
Cre06.g263250.t1.1	Cre06.g263250.t1.1	-	-	-	O	-	0.861283	-0.0178188	-0.0934506	0.0744418	-0.193578	-0.215441	0	0	0.888889	0.447368	0.44152	0.364826	0.437915	322920	6	6	762	0.439514	0.132196	599287	694794	415860	707704	575196	560281	493616	453183	4.49992e+06	0.133177	0.154401	0.092415	0.15727	0.127824	0.124509	0.109694	0.100709
Cre16.g651923.t1.2	Cre16.g651923.t1.2	-	-	(1 of 1) PTHR10668//PTHR10668:SF5 - PHYTOENE DEHYDROGENASE // BIOGENESIS OF LYSOSOME-RELATED ORGANELLES COMPLEX 1 SUBUNIT 2	C	-	1.00417	0.111306	-6.11021e-05	0.147879	-0.19663	0.00600477	0	0	0.888889	0.447368	0.44152	0.867168	0.0618966	67386	3	3	889	0.895456	0.0525347	29241.8	27950.7	17085.3	41160.8	37784.2	27946.7	24016.1	26173	231359	0.126392	0.120811	0.0738478	0.177909	0.163315	0.120794	0.103805	0.113127
Cre06.g294750.t1.2	Cre06.g294750.t1.2	CHLG	Chlorophyll synthetase, chloroplast precursor; ChlG; chlorophyll synthase [PMID: 1584938]; Predicted chloroplast transit peptide 1-43; UbiA prenyltransferase family protein	Chlorophyll synthetase	C	-	0.941382	0.0672297	-0.0376089	0.0348552	-0.197079	-0.0871474	0	0	0.888889	0.447368	0.44152	0.699346	0.155308	41707	5	5	855	0.750876	0.063733	392221	391914	244623	372029	457889	359403	265065	236318	2.71946e+06	0.144227	0.144115	0.0899526	0.136802	0.168375	0.13216	0.0974695	0.086899
Cre17.g723650.t1.2	Cre17.g723650.t1.2	ATO1	EC 2.3.1.9	Acetyl-CoA acyltransferase	M	-	0.816393	0.0753988	-0.13921	-0.129968	-0.201779	-0.292664	0	0	0.888889	0.447368	0.44152	0.125118	0.902679	47670	12	11	594	0.193365	0.323717	3.89861e+06	3.88877e+06	4.12734e+06	4.21683e+06	4.63776e+06	2.82229e+06	3.05986e+06	2.64976e+06	2.93012e+07	0.133053	0.132717	0.140859	0.143913	0.158279	0.0963199	0.104428	0.0904318
Cre03.g181250.t1.1	Cre03.g181250.t1.1	CGLD13	Short chain dehydrogenase belonging to the extended family [PMID: 1223552]. Similarity to the N-terminal domain of Tic62 [PMID: 17374152 and PMID: 12426385]; related to nucleoside diphosphate sugar epimerase; putatively chloroplast targeted	conserved protein related to nucleoside diphosphate sugar epimerase	C	-	0.881837	-0.00261199	-0.075394	0.0478469	-0.209002	-0.181416	0	0	0.888889	0.447368	0.44152	0.56592	0.247245	32255	2	2	832	0.624416	0.0810599	51837.7	43243.1	25508.1	37971.2	51526.9	36351.6	28479.1	23466.7	298384	0.173728	0.144924	0.0854875	0.127256	0.172686	0.121828	0.0954442	0.0786459
Cre17.g705000.t1.2	Cre17.g705000.t1.2	FAP223	Calcium-dependent Protein Kinase Homolog 1; found in the flagellar proteome as FAP223 [PMID: 15998802]	Flagellar Associated Protein 223	O	-	0.745241	-0.177764	-0.0997796	0.00739515	-0.211888	-0.424222	0	0	0.888889	0.447368	0.44152	0.186556	0.729191	67919	6	6	650	0.263475	0.242603	81073.9	78459.5	41461.2	65333.9	53841.5	62354.2	42173.3	40109.8	464807	0.174425	0.1688	0.0892009	0.140561	0.115836	0.134151	0.0907328	0.0862934
gi|28269758|tpg|DAA00936.1|;Cre01.g029200.t1.1	gi|28269758|tpg|DAA00936.1| TPA_inf: ribosomal protein S2 (chloroplast) [Chlamydomonas reinhardtii]	28269758	ribosomal protein S2 (chloroplast) [Chlamydomonas reinhardtii]	-	C	-	0.826583	-0.0925428	-0.0768308	0.0848589	-0.213678	-0.274768	0	0	0.888889	0.447368	0.44152	0.397669	0.400478	63234	23	23	776	0.470438	0.120711	5.02253e+06	4.37072e+06	2.44391e+06	4.21747e+06	4.05863e+06	3.66203e+06	2.97129e+06	2.57854e+06	2.93251e+07	0.17127	0.149044	0.0833385	0.143818	0.138401	0.124877	0.101322	0.0879294
Cre16.g669550.t1.2	Cre16.g669550.t1.2	METC	possibly localized to chloroplast; (CBL), Beta-cystathionase, Cysteine lyase	Cystathionine beta-lyase	O	-	0.948685	-0.0548511	-0.0393407	0.232599	-0.214795	-0.0759986	0	0	0.888889	0.447368	0.44152	0.91776	0.037271	75969	3	3	900	0.936115	0.0509638	23601.4	19150.9	7094.59	9222.48	20801.2	17492.3	12120.7	5624.09	115108	0.205038	0.166374	0.0616344	0.0801205	0.180711	0.151965	0.105299	0.0488594
gi|28269777|tpg|DAA00955.1|	gi|28269777|tpg|DAA00955.1| TPA_inf: CF0 ATP synthase subunit I (chloroplast) [Chlamydomonas reinhardtii]	28269777	CF0 ATP synthase subunit I (chloroplast) [Chlamydomonas reinhardtii]	-	C	-	0.761853	-0.102976	-0.100821	-0.0128715	-0.216021	-0.392415	0	0	0.888889	0.447368	0.44152	0.223773	0.650193	20052	5	5	677	0.303432	0.209203	724918	640089	383525	777699	571890	507480	372325	472923	4.45085e+06	0.162872	0.143813	0.0861689	0.174731	0.12849	0.114019	0.0836525	0.106255
Cre11.g481126.t1.1;Cre11.g481126.t2.1	Cre11.g481126.t1.1	-	May contain additional coding sequence in intronic N-island PMID: 27175017	(1 of 1) PTHR19370:SF90 - NADH-CYTOCHROME B5 REDUCTASE 2	M	-	0.999257	0.0322159	0.102556	0.0776432	-0.219501	-0.00107267	0	0	0.888889	0.447368	0.44152	0.985721	0.00624594	26801	4	4	917	0.986796	0.0500289	121889	90706.4	62357.2	116052	131274	114867	74564.1	70008.5	781717	0.155924	0.116035	0.0797696	0.148457	0.16793	0.146941	0.0953851	0.0895573
Cre03.g195650.t1.2	Cre03.g195650.t1.2	PRPS10	imported to chloroplast; Chloroplast Small Ribosomal Subunit Protein S1	Chloroplast Ribosomal Protein S1	C	-	0.683735	-0.202974	-0.212081	0.0482591	-0.219664	-0.548491	0	0	0.888889	0.447368	0.44152	0.220465	0.656661	18926	3	3	673	0.300723	0.211847	121341	100284	45526.6	71788.5	76038.2	61538.9	50877.3	43290.3	570684	0.212623	0.175725	0.0797755	0.125794	0.13324	0.107834	0.0891515	0.0758569
Cre04.g232104.t1.1	Cre04.g232104.t1.1	LHCBM3	-	Light-harvesting complex II chlorophyll a/b binding protein M3	C	-	0.856604	-0.0331686	-0.0346743	0.0738938	-0.224351	-0.223299	0	0	0.888889	0.447368	0.44152	0.565666	0.24744	27420	11	3	831	0.624888	0.0811022	5.80116e+07	4.81186e+07	2.843e+07	6.38739e+07	5.37461e+07	4.44261e+07	3.37032e+07	3.81042e+07	3.68414e+08	0.157463	0.13061	0.0771687	0.173376	0.145885	0.120588	0.0914818	0.103428
Cre06.g264200.t1.2	Cre06.g264200.t1.2	SDH2	Iron-sulfur subunit of mitochondrial succinate dehydrogenase [ubiquinone] (complex II), precursor of iron-sulfur protein, (Ip, iron-sulfur subunit of complex II); SDHB	Iron-sulfur subunit of mitochondrial succinate dehydrogenase	M	-	0.798603	-0.137799	-0.121402	0.11971	-0.224817	-0.32445	0	0	0.888889	0.447368	0.44152	0.323326	0.49036	33058	3	3	737	0.402731	0.149385	89761.4	90991.8	46680.4	69195.8	65356.8	68801.9	61495.7	41234.7	533519	0.168244	0.17055	0.0874954	0.129697	0.122501	0.128959	0.115264	0.0772882
Cre10.g450400.t1.2	Cre10.g450400.t1.2	NUO5	NADH:ubiquinone oxidoreductase (Complex I) 24 kD subunit, mitochondrial; gi 34328782 gb AAQ63695.1 =NUOE [PMID: 15710684; PMID: 15450959]	NADH:ubiquinone oxidoreductase 24 kDa subunit	M	-	0.97996	0.0367628	0.0891129	0.0487663	-0.227723	-0.0292047	0	0	0.888889	0.447368	0.44152	0.843779	0.0737711	30934	3	3	879	0.881217	0.0535237	20479.7	19455.3	15654.3	23747.3	22288.8	23886.3	17514.6	14056.9	157083	0.130375	0.123853	0.099656	0.151176	0.141892	0.152062	0.111499	0.0894871
Cre09.g403800.t1.2	Cre09.g403800.t1.2	DHC14	Possibly involved in circadian rhythms	Flagellar outer arm dynein heavy chain beta	O	-	0.820183	-0.0552287	-0.0794193	-0.00776512	-0.227992	-0.285983	0	0	0.888889	0.447368	0.44152	0.401616	0.396189	523719	19	17	780	0.472671	0.119438	190085	180162	99295.5	130633	167386	150053	97535.9	77278.6	1.09243e+06	0.174002	0.164919	0.0908942	0.11958	0.153224	0.137357	0.0892835	0.0707401
gi|28269791|tpg|DAA00969.1|	gi|28269791|tpg|DAA00969.1| TPA_inf: chloroplast RNA polymerase beta' chain (chloroplast) [Chlamydomonas reinhardtii]	28269791	chloroplast RNA polymerase beta' chain (chloroplast) [Chlamydomonas reinhardtii]	-	C	-	0.828644	-0.0375372	-0.0920802	0.0311573	-0.228897	-0.271176	0	0	0.888889	0.447368	0.44152	0.416589	0.380293	55880	6	6	785	0.48717	0.114798	493533	459362	247162	400298	452667	371599	265545	236312	2.92648e+06	0.168644	0.156967	0.0844571	0.136785	0.15468	0.126978	0.0907389	0.0807496
Cre16.g687900.t1.2	Cre16.g687900.t1.2	LHCA7	-	Light-harvesting protein of photosystem I	C	-	0.822836	-0.0845352	-0.00471127	-0.0383963	-0.232345	-0.281324	0	0	0.888889	0.447368	0.44152	0.363032	0.440055	26262	9	9	761	0.437928	0.132873	2.14633e+07	1.56457e+07	1.1127e+07	1.53439e+07	1.76669e+07	1.54768e+07	1.01855e+07	8.98651e+06	1.15896e+08	0.185195	0.134998	0.0960086	0.132394	0.152438	0.133541	0.0878848	0.0775397
Cre06.g272850.t1.2;Cre10.g449700.t1.1	Cre06.g272850.t1.2	PRPL10	imported to chloroplast; Chloroplast large ribosomal subunit protein L1	Chloroplast ribosomal protein L1	C	-	0.646303	-0.240904	-0.191358	-0.0304254	-0.232796	-0.629717	0	0	0.888889	0.447368	0.44152	0.0931196	1.03096	26056	4	3	552	0.154862	0.38935	272523	212317	114710	205870	156495	136655	106948	120447	1.32597e+06	0.205528	0.160122	0.0865102	0.155261	0.118023	0.103061	0.080657	0.0908375
gi|28269764|tpg|DAA00942.1|	gi|28269764|tpg|DAA00942.1| TPA_inf: RNA polymerase beta subunit II (chloroplast) [Chlamydomonas reinhardtii]	28269764	RNA polymerase beta subunit II (chloroplast) [Chlamydomonas reinhardtii]	-	C	-	0.832163	-0.0730602	-0.0570375	0.0772393	-0.233393	-0.265062	0	0	0.888889	0.447368	0.44152	0.454426	0.342537	70671	7	7	797	0.523417	0.10428	203700	160495	93454.3	176310	172159	140742	111645	103011	1.16152e+06	0.175374	0.138177	0.0804589	0.151793	0.148219	0.121171	0.0961199	0.0886867
Cre11.g481450.t1.2	Cre11.g481450.t1.2	ATPG	ATP synthase CFo B' chain, chloroplast precursor; component of the stalk that connects CF1 to CFo; distant homolog of chloroplast-encoded subunit I	Chloroplast ATP synthase subunit II	C	-	0.809629	-0.0873209	-0.0129321	0.0154498	-0.234243	-0.304667	0	0	0.888889	0.447368	0.44152	0.392878	0.405743	22465	6	6	774	0.465971	0.122286	276746	221896	141191	309047	226340	215386	146305	180211	1.71712e+06	0.161169	0.129226	0.0822256	0.17998	0.131813	0.125434	0.0852033	0.104949
Cre14.g617826.t1.1	Cre14.g617826.t1.1	-	-	(1 of 2) PTHR14110:SF0 - MITOCHONDRIAL IMPORT INNER MEMBRANE TRANSLOCASE SUBUNIT TIM22	O	-	0.919851	0.0269616	0.0144506	0.104099	-0.23504	-0.120528	0	0	0.888889	0.447368	0.44152	0.791866	0.101348	23352	5	5	868	0.83748	0.0563448	282689	259235	168980	383732	300794	268006	214751	223351	2.10154e+06	0.134515	0.123355	0.0804079	0.182596	0.143131	0.127528	0.102187	0.10628
Cre24.g755497.t1.1	Cre24.g755497.t1.1	-	-	(1 of 2) K05770 - benzodiazapine receptor (BZRP)	O	-	1.00409	0.0636213	0.0758457	0.12815	-0.236183	0.00589296	0	0	0.888889	0.447368	0.44152	0.937255	0.0281421	35481	3	2	903	0.952824	0.0505598	51613.2	41528.1	26467.2	58223.5	59756	49452.4	35551.5	33799.9	356392	0.144821	0.116524	0.0742643	0.163369	0.16767	0.138759	0.0997539	0.0948392
Cre13.g567850.t1.2	Cre13.g567850.t1.2	-	-	(1 of 1) K11128 - H/ACA ribonucleoprotein complex subunit 1 (GAR1, NOLA1)	O	-	0.818724	0.00116202	-0.113387	-0.00696337	-0.236327	-0.288551	0	0	0.888889	0.447368	0.44152	0.304714	0.516108	22106	4	4	729	0.383714	0.158279	91108	89797.9	54365.3	89742.6	91352.1	69163.9	53500.6	52080	591110	0.15413	0.151914	0.0919715	0.15182	0.154543	0.117007	0.0905086	0.0881054
Cre02.g142206.t1.1	Cre02.g142206.t1.1	-	-	-	C	-	0.7215	-0.161841	-0.106266	-0.0200528	-0.237574	-0.470929	0	0	0.888889	0.447368	0.44152	0.182354	0.739084	31908	6	4	644	0.25994	0.246952	494939	383400	224078	418113	340966	300183	213966	241947	2.61759e+06	0.189082	0.146471	0.0856045	0.159732	0.130259	0.114679	0.0817417	0.092431
Cre12.g548400.t1.2	Cre12.g548400.t1.2	LHCBM2	Encoding a light-harvesting antenna protein for PS2. This gene was reported under the name of LhcII-3" in PMID: 11522911	Light-harvesting protein of photosystem II	C	-	0.814981	-0.0730113	-0.047447	0.0579832	-0.238453	-0.295162	0	0	0.888889	0.447368	0.44152	0.477814	0.320741	26691	11	6	807	0.543536	0.0985385	6.93456e+07	5.60663e+07	3.02621e+07	6.98642e+07	5.86148e+07	5.02638e+07	3.45846e+07	4.03461e+07	4.09347e+08	0.169405	0.136965	0.0739278	0.170672	0.143191	0.12279	0.0844872	0.0985619
Cre12.g546550.t1.1	Cre12.g546550.t1.1	FEA1	high-CO2 inducible, iron-deficiency inducible, periplasmic protein	Fe-assimilation protein	SP	-	0.975761	0.0962686	0.0651095	0.152663	-0.240532	-0.0354004	0	0	0.888889	0.447368	0.44152	0.859262	0.0658745	38145	6	6	888	0.888291	0.05285	229399	213322	144316	415057	286326	247825	205106	238548	1.9799e+06	0.115864	0.107744	0.0728907	0.209635	0.144617	0.12517	0.103594	0.120485
Cre16.g664550.t1.2	Cre16.g664550.t1.2	SHMT1	Serine hydroxymethyltransferase (gi:17066746, high light-inducible; Low-CO2 inducible gene revealed by cDNA array analyses; regulated by CCM1 [PMID: 15235119]	Serine hydroxymethyltransferase	M	-	0.696973	-0.215772	-0.14843	0.0172263	-0.24084	-0.520826	0	0	0.888889	0.447368	0.44152	0.0386676	1.41265	57309	12	12	429	0.0827434	0.597898	367536	327076	219747	386276	223629	232391	228639	221849	2.20714e+06	0.166521	0.14819	0.0995618	0.175012	0.101321	0.10529	0.10359	0.100514
Cre08.g358580.t1.1	Cre08.g358580.t1.1	CMP1	-	Carbamoyl phosphate synthase, large subunit	C	-	0.69743	-0.154563	-0.176276	-0.000297163	-0.241655	-0.51988	0	0	0.888889	0.447368	0.44152	0.15471	0.810481	128899	28	27	620	0.229071	0.27937	1.84989e+06	1.517e+06	831553	1.68872e+06	1.29593e+06	1.0109e+06	830985	968060	9.99304e+06	0.185118	0.151806	0.0832133	0.168989	0.129684	0.101161	0.0831564	0.0968734
Cre07.g327400.t1.1	Cre07.g327400.t1.1	NUO9	NADH:ubiquinone oxidoreductase (Complex I) chain 9 subunit, 31 kDa-like protein (= NAD9), mitochondrial; GI:33943525, PMID: 15450959; PMID: 15710684	NADH:ubiquinone oxidoreductase ND9 subunit	M	-	0.781507	-0.0644629	-0.0866744	0.0295249	-0.245908	-0.355669	0	0	0.888889	0.447368	0.44152	0.301697	0.520428	32349	4	4	726	0.381485	0.1598	54705.5	49057.1	31054.2	71171.6	47159.3	40181.6	33238.8	40401.5	366969	0.149074	0.133682	0.0846233	0.193944	0.12851	0.109496	0.0905764	0.110095
Cre03.g156900.t1.2	Cre03.g156900.t1.2	LHCBM5	-	Light-harvesting Chlorophyll a/b binding protein of LHCII	C	-	0.892192	0.0217605	-0.00573574	0.122485	-0.246084	-0.164575	0	0	0.888889	0.447368	0.44152	0.793281	0.100573	28726	12	7	869	0.838011	0.056256	1.24628e+07	1.08699e+07	6.54705e+06	1.80203e+07	1.31032e+07	1.07272e+07	8.68022e+06	1.02254e+07	9.06362e+07	0.137504	0.119929	0.0722344	0.198821	0.144569	0.118355	0.09577	0.112818
Cre06.g300700.t1.1	Cre06.g300700.t1.1	-	This is an NAD dependent epimerase/dehydratase (see SNE series)	Flavin reductase	C	-	0.743498	-0.130219	-0.085167	-0.0258691	-0.246105	-0.427599	0	0	0.888889	0.447368	0.44152	0.2665	0.574304	29078	3	3	709	0.345059	0.179452	193352	141293	82054.1	152697	143262	116132	77309.2	86641.3	992740	0.194766	0.142326	0.0826542	0.153813	0.144309	0.116982	0.0778746	0.0872749
Cre09.g394850.t1.2	Cre09.g394850.t1.2	TEF24	LrgB-like protein, mitochondrial localization assumed; present in thylakoid-enriched fraction based on mass spectrometric peptide identification [PMID: 17078018]	LrgB-like protein	O	-	1.00037	0.089137	0.0587896	0.0786129	-0.246305	0.000533196	0	0	0.888889	0.447368	0.44152	0.953948	0.0204754	50109	2	2	910	0.962334	0.0503012	111540	112800	75021.2	130507	136951	129151	89907.7	74016.8	859895	0.129713	0.131179	0.0872446	0.151771	0.159265	0.150194	0.104557	0.0860765
Cre10.g423650.t1.2	Cre10.g423650.t1.2	PRPL11	imported to chloroplast; Chloroplast large ribosomal subunit protein L11	Chloroplast ribosomal protein L11	C	-	0.619157	-0.268785	-0.215622	-0.0436896	-0.250058	-0.691624	0	0	0.888889	0.447368	0.44152	0.0337862	1.47126	18637	3	3	415	0.0747367	0.629604	192353	158700	93334	165944	103589	96594.9	84401.5	93304.7	988222	0.194646	0.160591	0.0944464	0.167922	0.104824	0.0977462	0.0854075	0.0944168
Cre01.g027550.t1.1	Cre01.g027550.t1.1	-	May contain additional coding sequence PMID: 27175017	(1 of 3) PTHR24291//PTHR24291:SF54 - FAMILY NOT NAMED // PROTEIN LUTEIN DEFICIENT 5, CHLOROPLASTIC	O	-	0.709967	-0.121306	-0.151681	-0.0588454	-0.250641	-0.494176	0	0	0.888889	0.447368	0.44152	0.123205	0.909372	42001	2	2	593	0.190729	0.327036	83612.4	82496.4	45303	73290.8	63236.1	58177.4	39562.3	41153.7	486832	0.171748	0.169456	0.0930568	0.150546	0.129893	0.119502	0.0812648	0.0845337
Cre06.g264350.t1.2	Cre06.g264350.t1.2	PRPL13	imported to chloroplast; Chloroplast large ribosomal subunit protein L13	Chloroplast ribosomal protein L13	C	-	0.896152	-0.00527876	-0.0266298	0.0960586	-0.256617	-0.158185	0	0	0.888889	0.447368	0.44152	0.632813	0.198725	24590	4	4	840	0.691574	0.0712351	626099	523503	306092	549923	618535	492367	381866	304569	3.80295e+06	0.164635	0.137657	0.0804881	0.144604	0.162646	0.12947	0.100413	0.0800875
Cre12.g510650.t1.2	Cre12.g510650.t1.2	FBP2	Fructose-1,6-bisphosphatase (EC 3.1.3.11), plastid precursor	Fructose-1,6-bisphosphatase	C	-	0.653593	-0.199278	-0.181972	-0.064502	-0.257905	-0.613535	0	0	0.888889	0.447368	0.44152	0.0673352	1.17176	44929	10	10	504	0.122646	0.465177	1.01573e+06	834377	490901	826455	641949	548770	423147	456367	5.2377e+06	0.193927	0.159302	0.0937246	0.15779	0.122563	0.104773	0.0807889	0.0871312
Cre09.g410700.t1.2	Cre09.g410700.t1.2	MDY5	Malate dehydrogenase [NADP], possibly plastidic (NADP-MDH); GI:1969739; Found in the flagellar proteome	NADP-Malate Dehydrogenase	C	-	0.774076	-0.151947	-0.0642457	0.101762	-0.260551	-0.369453	0	0	0.888889	0.447368	0.44152	0.289987	0.537621	45280	10	10	722	0.368709	0.165935	753934	639841	369703	823458	531357	551857	467322	451950	4.58942e+06	0.164277	0.139417	0.0805555	0.179425	0.115779	0.120245	0.101826	0.0984765
Cre09.g386400.t1.2	Cre09.g386400.t1.2	FAP124	Flagellar Associated Protein, found in the flagellar proteome as FAP124; related to Ubiquitin-activating enzyme E1	Flagellar Associated Protein 124	O	-	0.472655	-0.253821	-0.501054	-0.284396	-0.265046	-1.08114	0	0	0.888889	0.447368	0.44152	0.0803018	1.09527	115198	2	2	534	0.138047	0.42361	22678.1	20351.2	7282.55	13263.2	12641.1	6420.03	3783.44	7204.47	93624.1	0.242225	0.217372	0.0777849	0.141664	0.13502	0.0685724	0.040411	0.076951
Cre12.g554800.t1.2	Cre12.g554800.t1.2	PRK1	-	Phosphoribulokinase, chloroplast precursor	C	Stroma	0.805338	-0.00840907	-0.111778	-0.0493104	-0.266364	-0.312333	0	1	0.888889	0.473684	0.415205	0.416564	0.380318	42151	10	10	784	0.487763	0.114806	362213	292694	155932	256784	355267	226274	139196	139061	1.92742e+06	0.187926	0.151858	0.0809022	0.133227	0.184322	0.117398	0.0722187	0.0721486
Cre05.g234639.t1.1	Cre05.g234639.t1.1	CCT4	T-complex protein 1, delta subunit (TCP-1-delta) (CCT-delta) (TCPD); subunit of cytosolic chaperonin complex	T-complex protein 1, delta subunit	O	-	0.627283	-0.361285	-0.120864	0.0181235	-0.267502	-0.672811	0	0	0.888889	0.473684	0.415205	0.148725	0.827615	57551	3	3	617	0.22128	0.287408	13696.8	10488.2	4811.2	8363.32	5961.21	7940.33	5016.22	4517.27	60794.6	0.225297	0.172519	0.0791385	0.137567	0.0980549	0.130609	0.082511	0.0743039
Cre03.g146167.t1.1	Cre03.g146167.t1.1	TEF10a	Conserved expressed protein; present in thylakoid-enriched fraction based on mass spectrometric peptide identification [PMID: 17078018]	Predicted protein	C	Pyrenoid + stroma	0.854042	0.0273736	-0.109692	0.0983192	-0.26977	-0.227621	0	1	0.888889	0.5	0.388889	0.528887	0.276637	24893	5	5	818	0.593543	0.0876907	170523	173831	88305	182743	181617	135031	110740	98190.9	1.14098e+06	0.149453	0.152352	0.0773939	0.160163	0.159176	0.118347	0.0970568	0.0860583
Cre06.g294950.t1.1	Cre06.g294950.t1.1	ENR1	Enoyl-[acyl-carrier-protein] reductase, NADH-dependent	Enoyl-[acyl-carrier-protein] reductase	C	-	0.823279	-0.0662828	0.00117061	0.0372923	-0.272082	-0.280546	0	0	0.888889	0.5	0.388889	0.471574	0.32645	39279	6	6	802	0.539782	0.100019	328717	261487	153994	344510	282189	262192	167801	184128	1.98502e+06	0.165599	0.13173	0.077578	0.173555	0.142159	0.132086	0.0845339	0.0927587
Cre07.g344550.t1.2	Cre07.g344550.t1.2	-	-	(1 of 3) 1.1.1.95 - Phosphoglycerate dehydrogenase / Phosphoglyceric acid dehydrogenase	C	-	0.839145	-0.0224912	-0.0581012	0.0673429	-0.275357	-0.253007	0	0	0.888889	0.5	0.388889	0.467407	0.330305	54796	21	9	799	0.537021	0.101028	2.31728e+06	2.0386e+06	1.15011e+06	2.28815e+06	2.20033e+06	1.78333e+06	1.34302e+06	1.21374e+06	1.43346e+07	0.161657	0.142216	0.0802334	0.159625	0.153498	0.124407	0.093691	0.0846726
Cre17.g734300.t1.1	Cre17.g734300.t1.1	-	-	(1 of 2) PTHR10903:SF47 - TRANSLOCASE OF CHLOROPLAST 120, CHLOROPLASTIC-RELATED	M	-	0.973786	0.0417259	-0.00756597	0.148507	-0.281782	-0.038324	0	0	0.888889	0.5	0.388889	0.837937	0.0767888	102695	5	5	875	0.879115	0.0537975	70041.8	60895.5	33888	53528.7	77105.1	59843.8	47703.8	27977.2	430984	0.162516	0.141294	0.0786294	0.124201	0.178905	0.138854	0.110686	0.0649148
Cre12.g556250.t1.2	Cre12.g556250.t1.2	-	Homolog of septin molecules used in cytokinesis	Septin-like protein	O	-	0.923895	0.037508	-0.0121564	0.0822111	-0.282525	-0.114199	0	0	0.888889	0.5	0.388889	0.668337	0.175005	54375	4	4	849	0.722654	0.0669766	66891.9	68592.2	39066.3	63576.9	72925.8	66698.8	47207.7	33172.2	458132	0.14601	0.149722	0.085273	0.138774	0.159181	0.145589	0.103044	0.0724076
Cre09.g416800.t1.2	Cre09.g416800.t1.2	-	-	-	O	Pyrenoid + stroma	0.775278	-0.0966234	-0.00903401	-0.0419794	-0.28777	-0.367215	0	1	0.888889	0.526316	0.362573	0.326447	0.486187	22765	7	7	741	0.404425	0.147971	696681	481302	317111	607780	557713	471393	287894	313311	3.73319e+06	0.186618	0.128925	0.0849439	0.162805	0.149393	0.126271	0.0771175	0.0839259
Cre16.g681900.t1.2	Cre16.g681900.t1.2	SECY1	Expressed Protein. Thylakoid membrane protein translocase. Involved in translocating plastid stromal proteins into the thylakoid lumen.	Preprotein translocase secY subunit	C	-	1.12081	0.00220581	0.115314	0.657251	-0.290205	0.164547	0	0	0.888889	0.526316	0.362573	0.561408	0.250721	56122	2	2	830	0.620931	0.0818183	30945.1	23291.9	5224.56	30520.9	31102.6	30375.2	23730.2	15645.6	190836	0.162155	0.122052	0.0273772	0.159933	0.162981	0.159169	0.124348	0.0819846
Cre02.g099850.t1.1	Cre02.g099850.t1.1	PDC2	pyruvate dehydrogenase (EC 1.2.4.1), E1 component alpha subunit (ODPA, PDC2_E1a). The pyruvate dehydrogenase complex catalyzes the overall conversion of pyruvate to acetyl-CoA and CO(2). It contains multiple copies of three enzymatic components: pyruvate dehydrogenase (E1), dihydrolipoamide acetyltransferase (E2) and lipoamide dehydrogenase (E3) (By similarity). [CATALYTIC ACTIVITY] Pyruvate + [d…	Pyruvate dehydrogenase, E1 component, alpha subunit	O	-	0.785185	-0.097453	-0.0525187	0.0741496	-0.291329	-0.348896	0	0	0.888889	0.526316	0.362573	0.252736	0.597333	52185	10	10	702	0.330501	0.18823	351602	304927	203755	428393	280930	270195	241690	219035	2.30053e+06	0.152835	0.132547	0.0885689	0.186215	0.122116	0.117449	0.105058	0.0952108
Cre18.g749447.t1.1	Cre18.g749447.t1.1	AHD1	Bifunctional aspartate kinase/homoserine dehydrogenase (AK-HSDH) (EC:2.7.2.4 1.1.1.3), based on similarity to aspartate kinase-homoserine dehydrogenase-like protein (GenBank CAB78973) from Arabidopsis; weak organelle targeting (mitochondria) predicted	Bifunctional aspartate kinase/homoserine dehydrogenase	C	-	0.738493	0.07578	-0.210925	-0.123807	-0.295365	-0.437344	0	0	0.888889	0.526316	0.362573	0.0929951	1.03154	99775	25	24	551	0.154936	0.389657	7.21698e+06	8.77992e+06	6.58648e+06	9.78768e+06	8.59282e+06	5.40214e+06	4.95274e+06	4.9581e+06	5.62769e+07	0.128241	0.156013	0.117037	0.17392	0.152688	0.0959922	0.0880067	0.0881019
Cre10.g425900.t1.2	Cre10.g425900.t1.2	LHCA5	-	Light-harvesting protein 5 of photosystem I	C	-	0.876574	0.038732	-0.0227513	0.0778553	-0.296274	-0.190053	0	0	0.888889	0.526316	0.362573	0.617311	0.209496	28382	6	5	838	0.676242	0.0732902	9.61664e+06	8.52802e+06	5.13145e+06	1.17019e+07	1.05137e+07	8.09276e+06	6.13897e+06	5.91539e+06	6.56388e+07	0.146508	0.129923	0.078177	0.178277	0.160175	0.123292	0.0935264	0.0901203
Cre10.g461050.t1.2	Cre10.g461050.t1.2	ATPVA1	Vacuolar ATP synthase subunit A, V-ATPase A, vacuolar proton pump alpha subunit	Vacuolar ATP synthase subunit A	O	-	0.826906	-0.0480741	-0.0432068	0.0740094	-0.296695	-0.274204	0	0	0.888889	0.526316	0.362573	0.430356	0.366172	68921	13	13	789	0.500718	0.110781	450012	401062	224489	443460	402856	363082	266198	223954	2.77511e+06	0.16216	0.144521	0.0808936	0.159799	0.145168	0.130835	0.0959231	0.0807009
Cre17.g701500.t1.2	Cre17.g701500.t1.2	DNJ1	DnaJ-like protein; probably cytosolic, as judged from absence of N-ter extension and from homology to cytosolic ATJ2 and ATJ3 from Arabidopsis; presumably involved in protein folding, since it contains N-terminal J-domain (pfam226), Cys-rich, DnaJ_CXXCX	DnaJ-like protein	O	-	0.952332	0.0607692	-0.0207565	0.14519	-0.297526	-0.0704635	0	0	0.888889	0.526316	0.362573	0.846045	0.0726066	49122	3	3	882	0.880577	0.0534204	77000.4	77210.1	30782.1	64690	88565	73606.7	43001.9	32607	487463	0.157961	0.158392	0.0631475	0.132707	0.181686	0.151	0.0882157	0.0668912
Cre12.g486300.t1.2	Cre12.g486300.t1.2	PSAL	Chloroplast precursor; subunit XI	Photosystem I reaction center subunit L	C	-	0.748963	-0.0484194	-0.140358	-0.00592605	-0.299033	-0.417033	0	0	0.888889	0.526316	0.362573	0.191906	0.716911	20443	4	4	653	0.269785	0.237256	5.5296e+06	6.09562e+06	3.25206e+06	5.77285e+06	4.94623e+06	4.41225e+06	3.20799e+06	2.89973e+06	3.61163e+07	0.153105	0.168777	0.0900441	0.15984	0.136953	0.122168	0.0888237	0.0802885
Cre02.g080700.t1.2;Cre02.g080600.t1.2	Cre02.g080700.t1.2	BIP1	BIP1 is one of 9 genes encoding HSP70-like proteins in Chlamydomonas; BIP1 contains an ER retention motif, an ER-targeting sequence and is most similar to ER-HSP70s from other organisms; it forms a cluster with ER-targeted chaperones HSP90B and BIP2 [PMID: 16143837]	Endoplasmic reticulum associated Hsp70 protein	SP	Non chloroplastic	0.733468	-0.0663736	-0.129663	-0.0669307	-0.299722	-0.447195	0	1	0.888889	0.552632	0.336257	0.193886	0.712454	72676	16	13	656	0.271322	0.235328	1.60336e+06	1.51044e+06	850106	1.37089e+06	1.37612e+06	1.12057e+06	728690	687512	9.24769e+06	0.173379	0.163331	0.0919263	0.148241	0.148807	0.121173	0.0787969	0.0743442
Cre13.g565800.t1.2	Cre13.g565800.t1.2	UPT1	Early zygote expressed protein [PMID: 18487630] activated upon fus mating that could be involved in initiation of starch granule formation (PMID:8521968); also known as amylogenin and reversibly glycosylated polypeptide, UDP-Glucose:protein transglucosylase; found in mitochondrial proteome (could be contaminated by cytosolic components); N-terminal peptide (AAPLADQLDIVIPTIR) indicates excision of…	UDP-Arabinosyl mutase. .	O	-	0.785048	0.0350356	-0.0496806	0.071757	-0.300047	-0.349147	0	0	0.888889	0.552632	0.336257	0.615111	0.211047	39846	7	7	837	0.674638	0.0735921	82590.6	95728.2	80717.4	235188	89529.5	85380.6	95219.1	117861	882214	0.0936174	0.108509	0.0914941	0.266588	0.101483	0.0967799	0.107932	0.133596
Cre11.g477950.t1.1	Cre11.g477950.t1.1	-	-	(1 of 4) PTHR16222//PTHR16222:SF17 - ADP-RIBOSYLGLYCOHYDROLASE // SUBFAMILY NOT NAMED	SP	-	0.671119	-0.161354	-0.22899	0.0112822	-0.300494	-0.57536	0	0	0.888889	0.552632	0.336257	0.0474206	1.32403	94802	2	2	454	0.0958856	0.549214	11168.2	9910.91	6329.3	9698.46	7702.46	5849.57	6495.87	4855.22	62010	0.180103	0.159828	0.102069	0.156402	0.124213	0.0943326	0.104755	0.0782974
gi|28269746|tpg|DAA00924.1|	gi|28269746|tpg|DAA00924.1| TPA_inf: CF1 ATP synthase epsilon subunit (chloroplast) [Chlamydomonas reinhardtii]	28269746	CF1 ATP synthase epsilon subunit (chloroplast) [Chlamydomonas reinhardtii]	-	C	-	0.917036	0.115818	-0.0394243	0.0693012	-0.302375	-0.12495	0	0	0.888889	0.552632	0.336257	0.669712	0.174112	15364	6	6	852	0.721591	0.0668237	1.3165e+06	1.4835e+06	913020	1.76698e+06	1.71886e+06	1.35476e+06	1.07098e+06	880760	1.05054e+07	0.125317	0.141213	0.08691	0.168198	0.163617	0.128959	0.101946	0.0838391
Cre16.g682300.t1.2	Cre16.g682300.t1.2	RPS26	Cytosolic 40S small ribosomal subunit protein S26	Cytosolic 80S ribosomal protein S26	C	-	0.626094	-0.129083	-0.23731	-0.164161	-0.303981	-0.67555	0	0	0.888889	0.552632	0.336257	0.0596874	1.22412	13322	3	3	490	0.111822	0.493978	509425	488470	281108	410268	378440	282832	192625	203745	2.74691e+06	0.185454	0.177825	0.102336	0.149356	0.137769	0.102964	0.070124	0.0741724
Cre17.g720250.t1.2	Cre17.g720250.t1.2	LHCB4	-	Light-harvesting minor chlorophyll a/b binding protein of photosystem II	O	-	0.927588	0.0403524	0.0255028	0.12564	-0.305503	-0.108445	0	0	0.888889	0.552632	0.336257	0.765929	0.115811	30090	12	12	863	0.814743	0.0580953	4.55204e+07	4.18591e+07	2.57791e+07	5.50173e+07	4.99527e+07	4.43907e+07	3.44276e+07	2.72268e+07	3.24174e+08	0.14042	0.129125	0.0795223	0.169716	0.154092	0.136935	0.106201	0.0839883
Cre09.g405850.t1.1	Cre09.g405850.t1.1	NUO7	NADH:ubiquinone oxidoreductase 49 kD subunit, mitochondrial. gi 34328792 gb AAQ63700.1 ; NADH:ubiquinone oxidoreductase (Complex I) subunit. =nad7. gi 34328792 gb AAQ63700.1 [PMID: 15710684; PMID: 15450959]	NADH:ubiquinone oxidoreductase 49 kDa ND7 subunit	M	-	0.787183	-0.00314781	-0.0823789	-0.0106589	-0.311996	-0.345229	0	0	0.888889	0.552632	0.336257	0.287524	0.541327	53030	3	3	721	0.366084	0.167274	50158.2	51017.7	30002.3	60111.9	49796	42202.9	29274.9	29306.6	341871	0.146717	0.149231	0.0877593	0.175832	0.145657	0.123447	0.0856316	0.0857241
Cre12.g486100.t1.2	Cre12.g486100.t1.2	CLPP5	-	active subunit of the chloroplast ClpP complex	C	-	0.739549	-0.00716915	-0.143379	-0.0847355	-0.312227	-0.435283	0	0	0.888889	0.552632	0.336257	0.22905	0.640069	27827	3	3	682	0.308311	0.205099	77490.8	69555.9	41294.8	82876.1	76222.1	49998.2	33975	40383.3	471796	0.164246	0.147428	0.0875267	0.175661	0.161557	0.105974	0.072012	0.0855948
Cre06.g295400.t1.2	Cre06.g295400.t1.2	MCP11	Present in thylakoid proteome based on mass spectrometric peptide identification; mitochondrial localization assumed [PMID: 17078018]	Mitochondrial substrate carrier protein	O	-	0.807251	-0.0612175	-0.0607905	0.0614151	-0.313464	-0.308911	0	0	0.888889	0.552632	0.336257	0.399087	0.398933	34688	6	6	777	0.471508	0.120251	153760	134845	71964	132566	133545	117231	82895.4	64412.3	891219	0.172528	0.151304	0.0807478	0.148747	0.149845	0.131541	0.0930135	0.0722744
Cre01.g044800.t1.2	Cre01.g044800.t1.2	PFL1	Pyruvate-formate lyase; may contain organelle targeting peptide; corresponds to GI:585666 (a C-terminal fragment), induced under phosphate deprivation; also known as formate acetyltransferase. Genbank AJ620191, GI:92084841; PMID: 16452484	Pyruvate-formate lyase	C	-	0.553325	-0.317284	-0.264952	-0.0754279	-0.315442	-0.853801	0	0	0.888889	0.552632	0.336257	0.0172225	1.7639	91389	28	28	343	0.0460942	0.775179	4.53102e+06	3.87641e+06	2.14153e+06	3.61092e+06	2.18229e+06	2.1061e+06	1.8001e+06	1.74653e+06	2.19949e+07	0.206003	0.176241	0.0973647	0.164171	0.099218	0.0957539	0.0818415	0.0794062
Cre03.g160500.t1.2	Cre03.g160500.t1.2	TSK1	Lysine-tRNA ligase; may also be an aspartyl-tRNA synthetase	Lysyl-tRNA synthetase	O	-	0.759684	-0.0843259	-0.100212	0.0123887	-0.31585	-0.396528	0	0	0.888889	0.552632	0.336257	0.382457	0.417417	67336	6	6	770	0.455969	0.125825	115333	81436.2	41793	77425.6	94979.3	64655.4	43002.3	37414.1	556039	0.207419	0.146458	0.0751619	0.139245	0.170814	0.116279	0.0773369	0.0672868
Cre16.g676314.t1.1	Cre16.g676314.t1.1	EIF3H	Eukaryotic translation initiation factor 3, subunit H. Also known as eIF3 subunit 3, eIF3-gamma,eIF3-p40, and eIF3h	Eukaryotic translation initiation factor 3, subunit H	O	-	0.730335	-0.0978664	-0.0463912	-0.134535	-0.316232	-0.45337	0	0	0.888889	0.552632	0.336257	0.131895	0.879771	37686	2	2	604	0.200463	0.312455	42437	30271.2	26692	32582.6	33874.9	27204.4	19581.5	15730.9	228375	0.185822	0.132551	0.116878	0.142672	0.148331	0.119122	0.0857429	0.0688821
Cre14.g621650.t1.1	Cre14.g621650.t1.1	MCT1	-	Malonyl-CoA:acyl-carrier-protein transacylase	C	-	0.555576	-0.358531	-0.213667	0.0302431	-0.316559	-0.847943	0	0	0.888889	0.552632	0.336257	0.185126	0.732533	36912	4	4	649	0.261857	0.244068	102586	76584.2	25410.2	73001.9	44932.3	46824.4	27242.8	35218.8	431801	0.237578	0.17736	0.0588471	0.169064	0.104058	0.10844	0.0630911	0.0815627
Cre07.g331900.t1.2	Cre07.g331900.t1.2	RPS13	Cytosolic 40S small ribosomal subunit protein S13	Cytosolic 80S ribosomal protein S13	O	-	0.659598	-0.124038	-0.224648	-0.0458245	-0.323492	-0.600342	0	0	0.888889	0.552632	0.336257	0.122888	0.910491	17222	6	5	591	0.190882	0.327592	837394	861884	415004	660320	629349	513808	373446	313518	4.60472e+06	0.181855	0.187174	0.0901258	0.143401	0.136675	0.111583	0.0811007	0.0680862
Cre06.g279400.t1.2	Cre06.g279400.t1.2	-	-	Serine carboxypeptidase	SP	-	0.792769	-0.169484	0.0482991	0.0640359	-0.325739	-0.335028	0	0	0.888889	0.552632	0.336257	0.278062	0.555858	64794	2	2	716	0.35651	0.172583	16137.1	13020.3	9176.65	17849.8	10923	14551.9	10634.6	8431.3	100725	0.16021	0.129266	0.0911062	0.177214	0.108444	0.144472	0.105581	0.0837064
Cre03.g199000.t1.2	Cre03.g199000.t1.2	PHOT1	Blue-light receptor; found in flagella; regulates many biological processes including gametogenesis, chemotaxis, zygote maturation, light-stress response; contains two PAS and two protein kinase domains	Phototropin	C	-	0.974475	0.487111	-0.176645	0.0584229	-0.328729	-0.0373033	0	0	0.888889	0.552632	0.336257	0.94401	0.0250236	81857	3	3	904	0.958629	0.0504455	6.24342e+06	1.60521e+07	8.37623e+06	1.88919e+07	1.91661e+07	1.06878e+07	9.58234e+06	8.86229e+06	9.78621e+07	0.0637981	0.164028	0.0855922	0.193046	0.195848	0.109213	0.0979167	0.0905589
Cre01.g013700.t1.2	Cre01.g013700.t1.2	VDAC1	Outer mitochondrial membrane protein porin.	Voltage-dependent anion-selective channel protein	O	-	0.848712	0.0185599	-0.0112346	0.00460123	-0.329941	-0.236653	0	0	0.888889	0.552632	0.336257	0.44031	0.356241	28136	14	14	793	0.509716	0.108015	1.09032e+07	9.9208e+06	6.31634e+06	1.15407e+07	1.13793e+07	9.66745e+06	6.38361e+06	5.39872e+06	7.15102e+07	0.152471	0.138733	0.0883278	0.161385	0.159128	0.13519	0.0892686	0.0754959
Cre12.g498900.t1.2	Cre12.g498900.t1.2	RPS7	Cytosolic 40S small ribosomal subunit protein S7	Cytosolic 80S ribosomal protein S7	O	-	0.595855	-0.193179	-0.265978	-0.090384	-0.333037	-0.746966	0	0	0.888889	0.552632	0.336257	0.0517731	1.2859	22101	5	4	469	0.101338	0.528128	1.07011e+06	1.04438e+06	532299	815571	685881	566082	432286	378813	5.52542e+06	0.19367	0.189013	0.0963364	0.147603	0.124132	0.102451	0.0782359	0.0685582
Cre01.g054500.t1.2	Cre01.g054500.t1.2	-	-	(1 of 1) 1.6.1.2 - NAD(P)(+) transhydrogenase (Re/Si-specific) / Transhydrogenase	M	-	0.798397	-0.0306624	-0.0683582	-0.0308166	-0.336903	-0.324823	0	0	0.888889	0.552632	0.336257	0.397515	0.400646	112845	28	28	775	0.470863	0.120761	3.19107e+06	2.63796e+06	1.42828e+06	2.25876e+06	2.97354e+06	2.25377e+06	1.33044e+06	1.03984e+06	1.71137e+07	0.186464	0.154143	0.0834583	0.131986	0.173753	0.131694	0.0777415	0.0607608
Cre03.g213313.t1.1	Cre03.g213313.t1.1	-	-	(1 of 2) K00059 - 3-oxoacyl- (fabG)	M	-	0.998199	0.00268185	-0.0334389	0.445349	-0.338044	-0.00260084	0	0	0.888889	0.552632	0.336257	0.935607	0.0289065	32864	2	2	901	0.95326	0.0505897	18542.2	19383.1	3546.2	9451.93	18657.1	17946.7	9888.1	4339.87	101755	0.182224	0.190488	0.0348503	0.0928889	0.183352	0.176371	0.0971754	0.0426501
Cre03.g194200.t1.2	Cre03.g194200.t1.2	PDH2	Putative Pyruvate dehydrogenase (lipoamide); pyruvate dehydrogenase E1 beta subunit, probably plastid precursor; similar to Arabidopsis PDH E1 beta (GenBank NP_174304) and predicted organelle targeting sequence by Target-P	Pyruvate dehydrogenase E1 beta subunit	C	-	0.64003	-0.258623	-0.043174	-0.0426259	-0.340082	-0.643788	0	0	0.888889	0.552632	0.336257	0.132792	0.876827	40621	3	3	605	0.201493	0.311019	57431.2	46978.9	32056.4	86932.9	31661	42533.3	29059.6	39728.5	366382	0.156752	0.128224	0.0874946	0.237274	0.0864154	0.11609	0.079315	0.108435
Cre03.g182450.t1.2	Cre03.g182450.t1.2	-	-	(1 of 3) 1.5.1.5//3.5.4.9 - Methylenetetrahydrofolate dehydrogenase (NADP(+)) // Methenyltetrahydrofolate cyclohydrolase	C	-	0.716924	-0.142637	-0.102782	0.0351565	-0.341409	-0.480108	0	0	0.888889	0.552632	0.336257	0.283992	0.546694	36295	2	2	717	0.363604	0.169225	25870.1	22476.3	10120.8	20760.4	18627.8	17739.6	10974.2	9458.58	136028	0.190182	0.165233	0.0744028	0.152619	0.136941	0.130411	0.0806763	0.0695342
Cre12.g533550.t1.1	Cre12.g533550.t1.1	PYK1	EC 2.7.1.40; catalyses the final step in glycolysis, which is the conversion of phosphoenolpyruvate to pyruvate with concomitant phosphorylation of ADP to ATP; Target-P predicts weak organelle targeting, but probably cytosolic based on similarity to plant cytosolic pyruvate kinases	Pyruvate kinase	O	-	0.764969	-0.0536057	-0.0675803	0.0182454	-0.342156	-0.386528	0	0	0.888889	0.552632	0.336257	0.302511	0.519259	55233	4	4	727	0.381988	0.159388	184465	170246	92917.1	203906	163045	145712	96903.9	92741.5	1.14994e+06	0.160413	0.148048	0.080802	0.177319	0.141786	0.126713	0.0842689	0.0806493
Cre06.g299050.t1.2	Cre06.g299050.t1.2	DGTT3	-	Diacylglycerol O-acyltransferase	O	-	0.74694	-0.0562098	-0.0897452	-0.0598405	-0.345255	-0.420935	0	0	0.888889	0.552632	0.336257	0.199865	0.699262	39321	2	2	660	0.277995	0.229669	19258.8	20306.6	11703.1	18075.1	16920.8	16515.5	10196.7	8162.52	121139	0.158981	0.16763	0.0966088	0.149209	0.139681	0.136335	0.0841736	0.0673815
Cre12.g556050.t1.2	Cre12.g556050.t1.2	PRPL9	imported to chloroplast; Chloroplast large ribosomal subunit protein L9	Chloroplast ribosomal protein L9	C	-	0.782096	-0.0630977	-0.0705488	0.0470249	-0.346076	-0.354583	0	0	0.888889	0.552632	0.336257	0.375955	0.424864	22107	7	7	767	0.44997	0.128117	1.56267e+06	1.34153e+06	682512	1.34945e+06	1.35135e+06	1.14038e+06	760564	608249	8.79671e+06	0.177642	0.152503	0.0775872	0.153404	0.15362	0.129638	0.08646	0.069145
Cre12.g508750.t1.2	Cre12.g508750.t1.2	LHCA2	-	Light-harvesting protein of photosystem I	C	-	0.79076	-0.0319549	-0.0745885	0.0614373	-0.346779	-0.338688	0	0	0.888889	0.552632	0.336257	0.29595	0.528781	27019	9	9	724	0.375252	0.162765	7.06435e+06	6.80861e+06	4.07751e+06	8.21713e+06	6.56322e+06	5.73416e+06	4.69712e+06	3.69778e+06	4.68599e+07	0.150755	0.145297	0.0870149	0.175355	0.140061	0.122368	0.100238	0.0789114
Cre16.g690431.t1.1	Cre16.g690431.t1.1	-	-	(1 of 1) 1.3.99.34 - Transferred entry: 1.3.7.11	O	-	0.68907	-0.166894	-0.13001	-0.0138311	-0.347976	-0.537278	0	0	0.888889	0.552632	0.336257	0.172477	0.763269	54012	11	11	635	0.249345	0.257732	357321	317027	167913	252166	243313	235010	162649	113165	1.84856e+06	0.193297	0.171499	0.0908341	0.136412	0.131623	0.127131	0.0879869	0.0612176
Cre07.g344400.t1.2	Cre07.g344400.t1.2	-	-	(1 of 3) 1.1.1.95 - Phosphoglycerate dehydrogenase / Phosphoglyceric acid dehydrogenase	C	-	0.817291	0.0236652	-0.0717418	0.0373272	-0.349482	-0.291079	0	0	0.888889	0.552632	0.336257	0.385539	0.413932	54783	23	11	771	0.459047	0.124762	3.78955e+06	3.47385e+06	2.12058e+06	4.29139e+06	4.00178e+06	2.94489e+06	2.31091e+06	1.91918e+06	2.48521e+07	0.152484	0.139781	0.0853279	0.172677	0.161024	0.118496	0.0929862	0.0772241
Cre03.g204350.t1.2	Cre03.g204350.t1.2	CLPR4	-	inactive subunit of chloroplast ClpP complex	C	-	0.669547	-0.190279	-0.0524812	-0.144603	-0.349558	-0.578743	0	0	0.888889	0.552632	0.336257	0.165348	0.781602	31118	3	3	628	0.241703	0.266043	95726.4	73661.2	42453.6	70304.1	61766.6	65276.6	30430.6	31435.7	471055	0.203217	0.156375	0.0901245	0.149248	0.131124	0.138575	0.0646011	0.0667347
Cre07.g331500.t1.1	Cre07.g331500.t1.1	CLPR3	-	inactive subunit of chloroplast ClpP complex	C	-	0.851512	0.0219892	0.00953104	-0.0349612	-0.352416	-0.231901	0	0	0.888889	0.552632	0.336257	0.470979	0.326998	46999	6	6	801	0.539774	0.100162	159761	129502	83036.1	147384	168059	132376	76613.6	65468.7	962200	0.166038	0.13459	0.0862982	0.153174	0.174661	0.137576	0.0796233	0.0680406
Cre07.g338451.t1.1	Cre07.g338451.t1.1	FBP1	fructose-1,6-/sedoheptulose-1,7-bisphosphatase	Fructose-1,6-bisphosphatase	O	-	0.589324	-0.201327	-0.238147	-0.0901031	-0.354678	-0.762868	0	0	0.888889	0.552632	0.336257	0.0841333	1.07503	42693	10	10	541	0.142762	0.412747	575415	488988	235320	473545	361954	282586	191230	209259	2.8183e+06	0.204171	0.173505	0.0834972	0.168025	0.12843	0.100268	0.067853	0.0742501
Cre16.g696000.t1.2	Cre16.g696000.t1.2	-	-	(1 of 2) 2.7.7.23//2.7.7.9 - UDP-N-acetylglucosamine diphosphorylase / UDP-N-acetylglucosamine pyrophosphorylase // UTP--glucose-1-phosphate uridylyltransferase / UDP-glucose pyrophosphorylase	SP	-	0.705776	-0.0915771	-0.114143	-0.112768	-0.355563	-0.502717	0	0	0.888889	0.552632	0.336257	0.177996	0.749589	156512	14	14	641	0.254915	0.251609	159219	144413	85356.3	118147	128949	111036	65836.7	52102.6	865059	0.184056	0.16694	0.0986711	0.136577	0.149064	0.128356	0.0761065	0.0602301
Cre17.g734612.t1.1	Cre17.g734612.t1.1	MRP2	Putative ABC transporter, MRP subfamily, membrane protein PMID: 15710683	ABC transporter, multidrug resistance associated protein	O	-	0.683942	-0.168183	-0.113695	-0.0233627	-0.356031	-0.548054	0	0	0.888889	0.552632	0.336257	0.191129	0.718673	158285	2	2	652	0.269105	0.23802	19821.9	14208.5	8157.81	13431.9	13457.4	10935.9	7730.56	5917.06	93661	0.211634	0.151702	0.0870993	0.143409	0.143682	0.11676	0.0825377	0.0631753
Cre07.g344600.t1.2	Cre07.g344600.t1.2	PGD1	D-3-phosphoglycerate dehydrogenase (EC:1.1.1.95); Target-P predicts organelle (mitochondrial) targeting; predict plastid targeting by homology	D-3-phosphoglycerate dehydrogenase	C	-	0.655731	-0.121876	-0.148584	-0.131211	-0.358453	-0.608823	0	0	0.888889	0.552632	0.336257	0.110581	0.956318	64552	5	5	578	0.175629	0.350662	56003.9	51035.4	28585.2	49374.7	42300.2	36248.3	21131.5	21629.7	306309	0.182835	0.166614	0.0933215	0.161193	0.138097	0.118339	0.0689875	0.0706141
Cre14.g619100.t1.2	Cre14.g619100.t1.2	CLPR1	-	inactive subunit of chloroplast ClpP complex	C	-	0.825053	-0.0181783	-0.0348245	0.0455211	-0.360266	-0.277442	0	0	0.888889	0.552632	0.336257	0.428321	0.36823	46419	5	5	788	0.498983	0.11136	274337	246487	138381	258173	263091	227494	153674	112628	1.67427e+06	0.163855	0.147221	0.082652	0.154201	0.157138	0.135877	0.0917856	0.0672699
Cre12.g560900.t1.2	Cre12.g560900.t1.2	AOF7	Conserved in the plant lineage and Diatoms; strong similarity to oxidoreductase in Arabidopsis. Q9SF45. ACCESSION NP_187569. Arabidopsis protein is predicted to be chloroplast targeted. Previously annotated as CPLD35	Flavin-containing amine oxidase	C	-	0.681588	-0.17117	-0.0595769	-0.0696323	-0.360295	-0.553029	0	0	0.888889	0.552632	0.336257	0.163647	0.786091	49358	3	3	626	0.239981	0.268096	59156.4	45379.8	26528.8	51825	39887	39562.7	22598.8	22607.1	307546	0.19235	0.147555	0.0862598	0.168512	0.129695	0.12864	0.0734812	0.0735081
Cre06.g250450.t1.2	Cre06.g250450.t1.2	-	-	Sodium:bile acid symporter	SP	-	0.699741	-0.110698	-0.0981474	-0.113181	-0.361214	-0.515107	0	0	0.888889	0.552632	0.336257	0.140324	0.852869	48050	4	4	609	0.211522	0.29943	90185	83853.8	52703.4	70854.6	69893.5	66892.2	40612.2	30842.8	505837	0.178289	0.165772	0.10419	0.140074	0.138174	0.13224	0.0802871	0.0609738
gi|28269730|tpg|DAA00908.1|	gi|28269730|tpg|DAA00908.1| TPA_inf: elongation factor Tu (chloroplast) [Chlamydomonas reinhardtii]	28269730	elongation factor Tu (chloroplast) [Chlamydomonas reinhardtii]	-	C	-	0.730412	-0.112924	-0.0462626	-0.016249	-0.361769	-0.453218	0	0	0.888889	0.552632	0.336257	0.20486	0.688543	45772	28	27	662	0.284081	0.225118	2.54166e+07	1.92316e+07	1.25492e+07	2.43386e+07	1.95971e+07	1.72883e+07	1.20884e+07	1.0581e+07	1.41091e+08	0.180143	0.136307	0.0889442	0.172503	0.138897	0.122534	0.0856779	0.074994
Cre04.g213250.t1.2	Cre04.g213250.t1.2	-	May contain additional coding sequence in intronic N-island PMID: 27175017	(1 of 4) 3.4.11.14 - Cytosol alanyl aminopeptidase / Soluble alanyl aminopeptidase	O	-	0.595239	-0.140488	-0.243564	-0.215928	-0.362694	-0.748459	0	0	0.888889	0.552632	0.336257	0.0817999	1.08725	35815	2	2	537	0.139837	0.419294	24312.8	21508.2	11925.7	17032.2	17593.3	12275.5	7253.64	7388.83	119290	0.203812	0.180302	0.0999724	0.142779	0.147483	0.102905	0.0608067	0.06194
Cre09.g416150.t1.2	Cre09.g416150.t1.2	ASA7	Mitochondrial ATP synthase associated protein 7; part of peripheral stalk involed in dimerization; unknown evolutionary origin; previously identified as NUOP6, a component of complex I, but now known to belong to complex V [PMID: 15450959, PMID: 15710684, PMID: 11744727]	Mitochondrial F1F0 ATP synthase associated protein 7	M	-	1.01817	0.170352	0.0607492	0.113177	-0.367064	0.0259751	0	0	0.888889	0.552632	0.336257	0.964138	0.015861	22189	8	8	911	0.971546	0.0501825	1.50772e+06	1.52407e+06	863501	1.93528e+06	2.23189e+06	1.75288e+06	1.12057e+06	831150	1.17671e+07	0.128131	0.12952	0.0733829	0.164466	0.189673	0.148965	0.0952296	0.0706336
Cre07.g343700.t1.2;Cre07.g343433.t1.1	Cre07.g343700.t1.2	OGD2	dihydrolipoamide succinyltransferase (EC 2.3.1.61); 2-oxoglutarate dehydrogenase, E2 component; probable mitochondrial targeting	Dihydrolipoamide succinyltransferase, oxoglutarate dehydrogenase E2 component	M	-	2.12926	0.704447	0.30675	0.27603	-0.367258	1.09035	0	0	0.888889	0.552632	0.336257	0.323336	0.490346	47586	13	13	738	0.402198	0.14938	1.50517e+07	2.38046e+07	1.07529e+07	2.30158e+07	7.62138e+07	4.82404e+07	2.03028e+07	9.88024e+06	2.27262e+08	0.0662307	0.104745	0.0473149	0.101274	0.335356	0.212268	0.0893364	0.0434751
Cre12.g492300.t1.2	Cre12.g492300.t1.2	NUO10	NADH:ubiquinone oxidoreductase (Complex I) subunit 10, mitochondrial; PSST-like protein.	NADH:ubiquinone oxidoreductase subunit 10	O	-	0.788724	-0.0186773	-0.0424013	-0.00112395	-0.367657	-0.342408	0	0	0.888889	0.552632	0.336257	0.302568	0.519177	18395	8	8	728	0.381535	0.159359	222699	212231	128875	249196	213324	192490	128542	106877	1.45423e+06	0.153138	0.14594	0.0886206	0.171359	0.146692	0.132365	0.0883915	0.0734938
gi|11467092|ref|NP_042567.1|	gi|11467092|ref|NP_042567.1| cytochrome oxidase subunit 1 (mitochondrion) [Chlamydomonas reinhardtii]	11467092	me oxidase subunit 1 (mitochondrion) [Chlamydomonas reinhardtii]	-	C	-	1.07048	0.185027	-0.0413622	0.145023	-0.367731	0.0982603	0	0	0.888889	0.552632	0.336257	0.907391	0.0422056	55352	2	2	897	0.928634	0.0512238	172457	217957	113909	126886	264063	198157	159068	54410.5	1.30691e+06	0.131958	0.166773	0.0871595	0.0970888	0.202052	0.151623	0.121713	0.041633
Cre08.g364800.t1.2	Cre08.g364800.t1.2	-	-	(1 of 1) 6.3.5.3 - Phosphoribosylformylglycinamidine synthase / Phosphoribosylformylglycinamidine synthetase	C	-	0.603092	-0.309951	-0.129471	0.0471111	-0.368346	-0.72955	0	0	0.888889	0.552632	0.336257	0.117587	0.92964	151869	3	3	584	0.184837	0.337164	52631.1	40781.8	20898.4	59479.4	25780.5	30268.8	23292.9	25469.5	278603	0.188911	0.14638	0.0750115	0.213492	0.0925351	0.108645	0.0836063	0.0914189
Cre06.g268600.t1.2	Cre06.g268600.t1.2	NAB1	Nucleic acid binding protein; RNA binding protein involved in the light-regulated differential expression of the light-harvesting antenna of Chlamydomonas reinhardtii [PMID: 16284312, Genbank entry AY157846]	Nucleic acid binding protein	O	-	0.910725	0.0065667	0.0970169	0.0421755	-0.369295	-0.134913	0	0	0.888889	0.552632	0.336257	0.639362	0.194253	26636	3	3	846	0.693776	0.0704038	87441.3	66517.9	45910.7	83788.5	88773.5	83167.9	50592.9	35800.6	541993	0.161333	0.122728	0.0847072	0.154593	0.163791	0.153448	0.093346	0.0660535
Cre06.g308500.t1.2	Cre06.g308500.t1.2	CMP2	Putative carbamoyl phosphate synthase (glutamate dependent), small subunit (EC 6.3.5.5); Target-P predicts organelle (weakly mitochondrial) targeting	Carbamoyl phosphate synthase, small subunit	C	-	0.513355	-0.341174	-0.255742	-0.134773	-0.373532	-0.961971	0	0	0.888889	0.552632	0.336257	0.0101281	1.99447	50180	9	9	287	0.0323959	0.866048	782925	583799	371968	676552	356900	323983	272730	286266	3.65512e+06	0.214199	0.159721	0.101766	0.185097	0.0976437	0.088638	0.0746158	0.0783191
Cre17.g737250.t1.2	Cre17.g737250.t1.2	EFG5	similar to translation elongation factor EFG, but N-terminal domain identifies it as U5-116kDa protein; involved in pre-mRNA splicing	U5 small nuclear ribonucleoprotein protein	O	-	0.645813	-0.170564	-0.175288	-0.0702154	-0.374228	-0.630811	0	0	0.888889	0.552632	0.336257	0.174087	0.759235	110030	3	3	640	0.249705	0.25592	58987.7	50596	24789.2	35505.3	39828.8	33793.1	21088.6	14999.1	279588	0.210981	0.180966	0.0886635	0.126992	0.142455	0.120868	0.0754275	0.0536472
Cre02.g075700.t1.2	Cre02.g075700.t1.2	RPL19	Cytosolic 60S large ribosomal subunit protein L19	Cytosolic 80S ribosomal protein L19	O	-	0.788012	-0.0322086	-0.0814682	-0.0146221	-0.375139	-0.34371	0	0	0.888889	0.552632	0.336257	0.381743	0.418229	23470	4	4	768	0.456303	0.126074	544671	493124	252690	387288	505738	408778	244324	163266	2.99988e+06	0.181564	0.164381	0.0842334	0.129101	0.168586	0.136265	0.0814446	0.0544241
Cre16.g675958.t1.1	Cre16.g675958.t1.1	-	-	(1 of 2) PTHR10766//PTHR10766:SF49 - TRANSMEMBRANE 9 SUPERFAMILY PROTEIN // SUBFAMILY NOT NAMED	O	-	0.946383	0.0925569	0.0815266	-0.0652313	-0.377813	-0.0795037	0	0	0.888889	0.552632	0.336257	0.631869	0.199373	64450	5	5	839	0.691365	0.0713567	72158.1	56045.9	42423.7	60570.1	89298	67619.3	36507.1	25377.3	450000	0.160351	0.124547	0.094275	0.1346	0.19844	0.150265	0.081127	0.0563941
Cre03.g188250.t1.2	Cre03.g188250.t1.2	STA6	ADP-glucose pyrophosphorylase large subunit 4; Glucose-1-phosphate adenylyltransferase / ADP-glucose synthase; regulatory subunit catalyzes the formation of the glucosyl nucleotide from ATP and glucose-1-phosphate; contains nucleotidyl transferase domain; involved in starch metabolism	ADP-glucose pyrophosphorylase small subunit	C	-	0.55815	-0.288344	-0.204861	-0.0738658	-0.377879	-0.841274	0	0	0.888889	0.552632	0.336257	0.0368106	1.43403	55879	12	12	426	0.0793243	0.60952	481881	389499	215603	476056	248082	243022	181882	199425	2.43545e+06	0.197861	0.159929	0.088527	0.195469	0.101863	0.0997852	0.074681	0.0818842
Cre04.g217933.t1.1	Cre04.g217933.t1.1	-	-	-	O	-	0.922024	0.0167148	0.093467	0.0308893	-0.379054	-0.117124	0	0	0.888889	0.552632	0.336257	0.635906	0.196607	37390	6	6	843	0.692481	0.0708398	127951	91255.3	69161.6	108117	132972	113168	74259.9	45169.1	762055	0.167903	0.119749	0.0907567	0.141876	0.174491	0.148504	0.0974469	0.0592728
Cre09.g396213.t1.1	Cre09.g396213.t1.1	PSBO	Chloroplast precursor	Photosystem II Oxygen Evolution Enhancer protein 1	C	-	0.998301	0.137926	0.0621822	0.100185	-0.382404	-0.00245356	0	0	0.888889	0.552632	0.336257	0.872835	0.0590679	30732	16	16	890	0.900295	0.0523205	4.9186e+07	4.63514e+07	2.75156e+07	5.63095e+07	6.75722e+07	5.34866e+07	3.46548e+07	2.33441e+07	3.5842e+08	0.13723	0.129321	0.076769	0.157105	0.188528	0.149229	0.0966877	0.0651306
Cre07.g335400.t1.1	Cre07.g335400.t1.1	-	-	(1 of 1) PTHR19211//PTHR19211:SF7 - ATP-BINDING TRANSPORT PROTEIN-RELATED // ABC TRANSPORTER-RELATED PROTEIN	C	-	0.544275	-0.231062	-0.303085	-0.108722	-0.382543	-0.877593	0	0	0.888889	0.552632	0.336257	0.016034	1.79496	70195	3	3	337	0.0436771	0.788852	332720	289123	171963	316942	195442	143879	133879	131352	1.7153e+06	0.193972	0.168555	0.100253	0.184774	0.11394	0.0838797	0.0780502	0.0765768
Cre07.g357850.t1.2	Cre07.g357850.t1.2	RPL22	Cytosolic 60S large ribosomal subunit protein L22	Cytosolic 80S ribosomal protein L22	O	-	0.631963	-0.174384	-0.180855	-0.0942322	-0.382771	-0.662088	0	0	0.888889	0.552632	0.336257	0.121726	0.914617	14509	5	5	589	0.189719	0.329646	745814	654050	349534	487942	499168	431277	281356	202115	3.65126e+06	0.204262	0.17913	0.0957297	0.133637	0.136711	0.118117	0.0770574	0.0553548
Cre06.g278148.t1.1	Cre06.g278148.t1.1	-	-	(1 of 2) K18121 - glyoxylate/succinic semialdehyde reductase (GLYR)	C	-	0.785195	0.0414215	-0.111529	0.0203343	-0.384214	-0.348877	0	0	0.888889	0.552632	0.336257	0.370286	0.431462	39530	2	2	764	0.444925	0.130169	103736	93347	52871.8	122104	114117	72205.7	55406.2	50409.9	664197	0.156182	0.140541	0.0796025	0.183837	0.171812	0.108711	0.0834182	0.075896
Cre16.g695050.t1.2	Cre16.g695050.t1.2	HCD1	-	3-hydroxyacyl-CoA dehydrogenase	SP	-	0.698909	-0.0937334	-0.12818	-0.0271773	-0.384445	-0.516823	0	0	0.888889	0.552632	0.336257	0.16762	0.775674	77062	18	17	629	0.244635	0.263343	630388	553186	311425	585021	508013	411804	292534	241394	3.53377e+06	0.17839	0.156543	0.0881284	0.165552	0.14376	0.116534	0.0827825	0.0683108
Cre03.g193850.t1.2	Cre03.g193850.t1.2	SCLA1	-	Succinyl-CoA ligase alpha chain	M	-	0.783812	-0.062882	-0.0205953	0.0407019	-0.386651	-0.351421	0	0	0.888889	0.552632	0.336257	0.261594	0.582372	34644	8	8	707	0.339665	0.182502	179339	170268	110693	209835	155165	162382	121569	86144.4	1.1954e+06	0.150025	0.142437	0.0925996	0.175536	0.129802	0.13584	0.101698	0.0720634
Cre09.g387726.t1.1;Cre02.g097900.t1.2	Cre09.g387726.t1.1	AST1	Putative aspartate aminotransferase (EC 2.6.1.1); no organelle targeting sequence predicted by Target-P, but plastidic by homology, Found in the mitochondrial proteomic survey	Aspartate aminotransferase	M	-	0.690148	-0.106631	-0.127764	0.000391234	-0.389339	-0.535022	0	0	0.888889	0.552632	0.336257	0.169187	0.771632	46902	6	6	631	0.24614	0.261509	153032	159911	78505.1	167608	119716	119156	78575.9	68384.3	944888	0.161957	0.169238	0.083084	0.177384	0.126698	0.126106	0.0831589	0.0723729
Cre02.g088000.t1.2	Cre02.g088000.t1.2	PHB1	POC17, found in basal body proteome [PMID: 15964273], but possibly mitochondrial	Prohibitin	M	-	0.759264	0.00558305	-0.0121069	-0.0274996	-0.39039	-0.397326	0	0	0.888889	0.552632	0.336257	0.337092	0.472252	33542	4	4	748	0.413704	0.143307	171961	139933	103670	261344	174186	136086	97309.4	106371	1.19086e+06	0.1444	0.117506	0.087055	0.219458	0.146269	0.114276	0.0817136	0.0893226
Cre02.g076250.t1.1	Cre02.g076250.t1.1	EFG1	Similar to chloroplast elongation factor G, (fusA), GTP binding; likely locus for previously described C. reinhardtii fsr1 (fus-1) mutant resistant to fusidic acid	Chloroplast elongation factor G	C	-	0.709531	-0.0947676	-0.0550309	-0.0729668	-0.393647	-0.495062	0	0	0.888889	0.552632	0.336257	0.206837	0.684371	86044	29	29	663	0.28639	0.223359	3.28034e+06	2.48666e+06	1.55821e+06	3.1016e+06	2.63725e+06	2.19071e+06	1.31722e+06	1.25296e+06	1.7825e+07	0.184031	0.139504	0.0874173	0.174003	0.147953	0.122901	0.0738977	0.0702926
Cre06.g272950.t1.1	Cre06.g272950.t1.1	RPS18	Cytosolic 40S small ribosomal subunit protein S18	Cytosolic 80S ribosomal protein S18	O	-	0.47062	-0.253274	-0.392341	-0.269915	-0.39393	-1.08736	0	0	0.888889	0.552632	0.336257	0.00484215	2.31496	17682	8	8	219	0.0202972	0.948307	1.24415e+06	1.25486e+06	736973	1.13249e+06	694380	508459	395855	457199	6.42437e+06	0.19366	0.195329	0.114715	0.176281	0.108085	0.0791454	0.0616178	0.0711663
Cre06.g282500.t1.2	Cre06.g282500.t1.2	RPL23A	Cytosolic 60S large ribosomal subunit protein L23a	Cytosolic 80S ribosomal protein L23a	O	-	0.613364	-0.13542	-0.252666	-0.0792181	-0.39507	-0.705184	0	0	0.888889	0.552632	0.336257	0.105586	0.976395	16446	6	6	572	0.169454	0.360941	526270	509258	239239	414629	385291	284624	199349	166951	2.72561e+06	0.193083	0.186842	0.0877746	0.152123	0.141359	0.104426	0.0731393	0.0612527
gi|28269773|tpg|DAA00951.1|	gi|28269773|tpg|DAA00951.1| TPA_inf: CF1 ATP synthase alpha subunit (chloroplast) [Chlamydomonas reinhardtii]	28269773	CF1 ATP synthase alpha subunit (chloroplast) [Chlamydomonas reinhardtii]	-	C	-	0.849568	0.0416269	0.0175874	0.0233383	-0.397645	-0.235198	0	0	0.888889	0.552632	0.336257	0.50466	0.297001	54832	24	22	814	0.569137	0.0925688	4.65717e+07	4.13783e+07	2.56773e+07	5.54324e+07	5.12565e+07	4.30884e+07	2.70949e+07	2.2188e+07	3.12688e+08	0.14894	0.132331	0.0821181	0.177277	0.163922	0.1378	0.0866518	0.070959
Cre06.g278125.t1.1;Cre19.g750197.t1.1	Cre06.g278125.t1.1	-	-	(1 of 1) PF00225//PF00373//PF00784//PF09379 - Kinesin motor domain (Kinesin) // FERM central domain (FERM_M) // MyTH4 domain (MyTH4) // FERM N-terminal domain (FERM_N)	O	-	0.450498	-0.361712	-0.387259	-0.140154	-0.398311	-1.15041	0	0	0.888889	0.552632	0.336257	0.0490214	1.30961	139582	5	5	462	0.0974062	0.541246	14023.7	13264.8	4502.33	9329.36	6097.49	5438.01	3260.49	3728.56	59644.7	0.235121	0.222396	0.0754858	0.156416	0.10223	0.0911734	0.0546653	0.0625128
Cre06.g269950.t1.2	Cre06.g269950.t1.2	CDC48	Protein involved in ubiquitin-dependent degradation of ER-bound substrates; Conserved AAA domain; Flagellar Associated Protein; higher plant homologue is involved in formation of ER in the cell division plane during cytokinesis (PMID: 12427991); CDC48 (p97) functions as an hexameric complex presenting ER-bound substrates either to the ubiquitination machinery (Ufd2) for degradation, or to Ufd3 an…	Cell Division Cycle protein 48	O	-	0.823574	0.0245006	-0.0776553	-0.0212247	-0.400477	-0.28003	0	0	0.888889	0.552632	0.336257	0.426999	0.369573	90915	13	13	787	0.498075	0.11174	539146	498516	272878	394137	570436	416892	259863	156737	3.1086e+06	0.173437	0.160366	0.0877815	0.126789	0.183502	0.134109	0.0835946	0.0504202
Cre01.g048950.t1.2	Cre01.g048950.t1.2	PYR5	Uridine 5'- monophosphate synthase (orotate phosphoribosyltransferase / orotidine-5'-phosphate decarboxylase); pyrimidine biosynthesis pathway; probably mitochondrion located, while higher plant and metazoan enzyme is cytosolic	Uridine 5'- monophosphate synthase	C	-	0.612597	-0.130511	-0.193051	-0.168506	-0.401258	-0.706989	0	0	0.888889	0.552632	0.336257	0.0792857	1.10081	55550	8	8	532	0.136813	0.426589	281620	212394	137817	237125	208522	136173	93497.1	94127.9	1.40128e+06	0.200974	0.151572	0.0983514	0.169221	0.148809	0.0971777	0.0667228	0.067173
Cre06.g299650.t1.2	Cre06.g299650.t1.2	CLPR6	ortholog of plant ClpP6	inactive subunit of chloroplast ClpP complex	C	-	0.855456	0.0428097	0.00947782	-0.0355423	-0.404522	-0.225234	0	0	0.888889	0.552632	0.336257	0.44127	0.355296	31331	7	6	794	0.510184	0.107754	315280	278111	189551	297032	347942	284248	174656	117026	2.00385e+06	0.157338	0.138789	0.0945936	0.148231	0.173637	0.141851	0.0871604	0.0584006
Cre12.g560950.t1.2	Cre12.g560950.t1.2	PSAG	Chloroplast precursor	Photosystem I reaction center subunit V	C	Pyrenoid + stroma	0.752256	-0.0260553	-0.0740877	-0.0642365	-0.405035	-0.410704	0	1	0.888889	0.578947	0.309942	0.230239	0.637821	13215	4	4	685	0.308554	0.204193	9.04396e+06	8.47682e+06	5.28931e+06	8.55143e+06	8.51733e+06	7.14736e+06	4.56208e+06	3.36514e+06	5.49534e+07	0.164575	0.154255	0.0962508	0.155612	0.154992	0.130062	0.0830172	0.0612363
Cre13.g585900.t1.2	Cre13.g585900.t1.2	LKHA4	Related to Leukotriene A-4 hydrolase (LTA-4 hydrolase) (Leukotriene A(4 hydrolase)	Leukotriene A-4 hydrolase	O	-	0.75076	0.0413286	-0.149669	-0.0415158	-0.405091	-0.413576	0	0	0.888889	0.578947	0.309942	0.340375	0.468042	70521	2	2	750	0.41662	0.141916	77813.5	91801.4	38501.1	82196.1	85582.2	65040	34991.1	32341.5	508267	0.153096	0.180617	0.0757498	0.161718	0.16838	0.127964	0.0688439	0.0636309
Cre08.g358526.t1.1	Cre08.g358526.t1.1	AAA1	ADP,ATP carrier protein; belongs to a plant-specific transporter family; most abundantly expressed isoform in a three-member family; null-allele mutant was isolated (PMID 29743196)	Plastidic ADP/ATP translocase	C	-	0.805499	0.0149224	-0.0477485	0.014957	-0.407251	-0.312045	0	0	0.888889	0.578947	0.309942	0.341547	0.46655	62668	12	9	751	0.417496	0.141425	1.4257e+07	1.3482e+07	8.45776e+06	1.55353e+07	1.47554e+07	1.20783e+07	8.75412e+06	6.08232e+06	9.34022e+07	0.152641	0.144343	0.0905521	0.166327	0.157977	0.129315	0.093725	0.0651197
gi|28269769|tpg|DAA00947.1|;Cre12.g516950.t1.2	gi|28269769|tpg|DAA00947.1| TPA_inf: ribosomal protein S3 (chloroplast) [Chlamydomonas reinhardtii]	28269769	ribosomal protein S3 (chloroplast) [Chlamydomonas reinhardtii]	-	C	-	0.701134	-0.0832678	-0.111361	-0.0851844	-0.409224	-0.512238	0	0	0.888889	0.578947	0.309942	0.194105	0.711962	81975	31	29	657	0.271216	0.235116	8.63588e+06	7.41492e+06	4.26772e+06	6.83566e+06	7.12917e+06	5.73781e+06	3.50761e+06	2.66414e+06	4.61929e+07	0.186952	0.160521	0.0923891	0.147981	0.154335	0.124214	0.075934	0.0576742
Cre05.g241950.t1.2	Cre05.g241950.t1.2	VDAC2	Outer mitochondrial membrane protein porin.	Voltage-dependent anion-selective channel protein	O	-	0.852223	0.0446555	0.00494753	0.0198921	-0.411862	-0.230697	0	0	0.888889	0.578947	0.309942	0.477395	0.321122	28532	10	10	806	0.543733	0.0986368	6.35083e+06	5.78413e+06	3.61801e+06	6.9949e+06	7.0386e+06	5.8504e+06	3.78758e+06	2.70969e+06	4.21341e+07	0.150729	0.137279	0.0858688	0.166015	0.167052	0.138852	0.0898933	0.064311
Cre09.g402500.t1.2	Cre09.g402500.t1.2	ATPVA2	Vacuolar proton pump subunit 1; Vacuolar H+-ATPase V0 sector, subunit A	Vacuolar ATP synthase subunit A	O	-	0.841503	-0.0570991	-0.0707822	0.0987242	-0.413677	-0.248959	0	0	0.888889	0.578947	0.309942	0.612899	0.212611	97304	2	2	836	0.673016	0.0738983	42743.4	36895.2	14359.4	17002.4	37477.4	31346.4	18024.4	6558.93	204408	0.209108	0.180498	0.0702491	0.0831789	0.183346	0.153352	0.0881789	0.0320875
Cre06.g278750.t1.2	Cre06.g278750.t1.2	UCP1	Belong to mitochondrial substrate carrier family	mitochondrial uncoupling protein	M	-	0.685642	-0.0697827	-0.136213	-0.0209713	-0.41509	-0.544474	0	0	0.888889	0.578947	0.309942	0.156778	0.804714	31595	7	7	621	0.231759	0.276686	368272	354939	194785	428973	313607	259383	185603	164945	2.27051e+06	0.162198	0.156326	0.0857892	0.188933	0.138122	0.11424	0.081745	0.072647
Cre17.g703700.t1.1	Cre17.g703700.t1.1	SCLB1	Succinate-CoA ligase beta chain, possibly cytosolic; similarity to Arabidopsis mitochondrial SCL (GenBank NP_179632), but lacking organelle targeting sequence; apparently minority splice variant of SCLB1a	Succinate-CoA ligase beta chain	M	-	0.400851	-0.403137	-0.293285	-0.570031	-0.416095	-1.31886	0	0	0.888889	0.578947	0.309942	0.03111	1.5071	44733	2	2	406	0.0703424	0.648701	17169.3	14058.5	8284.05	19325.6	6786.02	7155.72	2229.52	7413.73	82422.3	0.208308	0.170566	0.100507	0.23447	0.0823322	0.0868178	0.0270499	0.0899481
Cre10.g422600.t1.1	Cre10.g422600.t1.1	NUO6	Mitochondrial NADH:ubiquinone oxidoreductase (Complex I) 51 kD subunit, mitochondrial. =NDUFV1. Chain F. gi 34328784 gb AAQ63696.1 [PMID: 15710684; PMID: 15450959]	NADH:ubiquinone oxidoreductase 51 kDa subunit	M	-	0.68224	-0.159711	-0.120739	0.0710537	-0.418262	-0.551648	0	0	0.888889	0.578947	0.309942	0.146865	0.833081	52827	4	4	614	0.21958	0.289993	38085	39004.5	19885.6	43801.4	26365.9	29537.6	23420.3	16719.6	236820	0.160818	0.164701	0.0839694	0.184957	0.111333	0.124726	0.0988951	0.0706005
Cre01.g032300.t1.2	Cre01.g032300.t1.2	GBP1	[PMID: 8062839]	G-strand telomere binding protein	O	-	0.521601	-0.178417	-0.29831	-0.301497	-0.419451	-0.938982	0	0	0.888889	0.578947	0.309942	0.0484052	1.31511	24160	3	3	461	0.0963903	0.544283	159551	147284	76498.8	128894	105799	74104.5	38208.3	49066.1	779406	0.204709	0.188969	0.0981501	0.165375	0.135744	0.0950781	0.0490223	0.0629531
Cre17.g724300.t1.2	Cre17.g724300.t1.2	PSAK	Chloroplast precursor	Photosystem I reaction center subunit K	C	Pyrenoid + stroma	0.699734	-0.05731	-0.132881	-0.0905431	-0.420356	-0.515121	0	1	0.888889	0.605263	0.283626	0.183571	0.736196	11194	2	2	645	0.261268	0.245679	1.10378e+06	1.0667e+06	592965	939647	967324	785527	481377	356951	6.29427e+06	0.175362	0.169472	0.094207	0.149286	0.153683	0.1248	0.0764787	0.0567105
Cre03.g168450.t1.2	Cre03.g168450.t1.2	CCT8	T-complex protein 1, theta subunit (TCP-1-theta) (CCT-theta) (TCPQ); subunit 8 of cytosolic chaperonin complex; ts-lethal mutant was isolated (PMID 29743196)	T-complex protein 1, theta subunit	O	-	0.811551	-0.0209461	-0.0196483	0.0126298	-0.422232	-0.301247	0	0	0.888889	0.605263	0.283626	0.369041	0.432926	58008	7	7	763	0.44401	0.130627	118210	115156	68032.1	111112	112644	110062	70039.6	42027.1	747282	0.158186	0.1541	0.0910393	0.148688	0.150738	0.147283	0.0937257	0.05624
Cre03.g172300.t1.2	Cre03.g172300.t1.2	MPC5	Similar to mitochondrial phosphate carrier, mitochondrial inner membrane protein transfering inorganic phosphate into matrix	Mitochondrial phosphate carrier protein	M	-	0.809907	0.0288144	-0.0469159	-0.0221974	-0.426223	-0.304172	0	0	0.888889	0.605263	0.283626	0.354551	0.450322	37814	12	12	753	0.432241	0.136148	5.08056e+06	4.78222e+06	2.99322e+06	4.94919e+06	5.42908e+06	4.29253e+06	2.84408e+06	1.85486e+06	3.22257e+07	0.157655	0.148398	0.092883	0.153579	0.16847	0.133202	0.0882549	0.0575583
Cre16.g672650.t1.2	Cre16.g672650.t1.2	MCP14	Possible 2-oxoglutarate/malate carrier; highly related to other plant mitochondrial carriers	Mitochondrial substrate carrier protein	O	-	0.701022	-0.0534727	-0.106618	-0.0125421	-0.429242	-0.512469	0	0	0.888889	0.605263	0.283626	0.117722	0.929141	29360	22	22	585	0.184734	0.336913	5.34827e+06	5.27016e+06	3.55325e+06	7.20437e+06	4.72869e+06	4.12293e+06	3.4521e+06	2.68135e+06	3.63611e+07	0.147088	0.144939	0.0977211	0.198134	0.130048	0.113388	0.0949394	0.0737423
Cre12.g509750.t1.2	Cre12.g509750.t1.2	MPPA2	mitochondrial processing peptidase, alpha subunit [PMID: 15710684]; also Core II subunit of mitochondrial Complex III (ubiquinol:cytochrome c oxidoreductase) (QCR2); identified in proteomic survey of mitochondrial membranes (PMID: 12191769)	Mitochondrial processing peptidase alpha subunit and Complex III Core II subunit	M	-	0.734332	-0.0334295	-0.0961996	-0.056155	-0.430884	-0.445495	0	0	0.888889	0.605263	0.283626	0.233765	0.631221	49559	22	22	689	0.31146	0.201545	2.89357e+06	2.76643e+06	1.57085e+06	2.65831e+06	2.67919e+06	2.21677e+06	1.38032e+06	985650	1.71511e+07	0.16871	0.161298	0.0915887	0.154994	0.156211	0.129249	0.0804798	0.0574687
Cre06.g282800.t1.2	Cre06.g282800.t1.2	ICL1	isocitrate lyase (EC 4.1.3.1); isocitrase; 98% identical to cDNA (AAB61446) [PMID: 9049260]	Isocitrate lyase	O	-	0.561868	-0.139351	-0.236577	-0.167091	-0.431731	-0.831696	0	0	0.888889	0.605263	0.283626	0.0109809	1.95936	45948	12	11	292	0.0345221	0.853875	979347	1.07434e+06	738414	1.39426e+06	710535	623108	502584	515958	6.53855e+06	0.149781	0.164308	0.112932	0.213238	0.108669	0.0952977	0.0768648	0.0789101
Cre02.g114600.t1.2	Cre02.g114600.t1.2	PRX2	thioredoxin dependent peroxidase, probably cytosolic, more closely related to mammalian peroxiredoxins than to plant peroxiredoxins. Found in the flagellar proteome [PMID: 15998802].	2-cys Peroxiredoxin	O	-	0.775159	-0.00813539	-0.0507627	-0.01773	-0.432103	-0.367436	0	0	0.888889	0.605263	0.283626	0.323464	0.490174	21799	7	7	739	0.401813	0.149321	1.38262e+06	1.21698e+06	711423	1.37164e+06	1.35696e+06	1.08273e+06	682964	507152	8.31247e+06	0.166331	0.146404	0.085585	0.16501	0.163244	0.130253	0.0821613	0.0610109
Cre01.g007051.t1.2;sp|RS27A_HUMAN|	Cre01.g007051.t1.2	RPL40	cytosolic 60S large ribosomal subunit; ubiquitin-2 like RAD60 N-terminal domain	Cytosolic 80S ribosomal protein L40, ubiquitin fusion	O	-	0.675278	-0.0187548	-0.159194	-0.156656	-0.433649	-0.566447	0	0	0.888889	0.605263	0.283626	0.101666	0.992826	14919	2	2	569	0.164023	0.369425	101633	85281.4	65826.8	103209	97337.2	59109.9	45893.1	38025.1	596316	0.170435	0.143014	0.110389	0.173078	0.163231	0.0991252	0.076961	0.0637667
Cre07.g349200.t1.2	Cre07.g349200.t1.2	-	-	-	O	-	0.692255	-0.0675245	-0.0443107	-0.0647021	-0.433752	-0.530624	0	0	0.888889	0.605263	0.283626	0.160515	0.794484	16481	4	4	624	0.236142	0.271953	295580	232707	174037	391808	253018	210135	149948	144318	1.85155e+06	0.159639	0.125682	0.0939954	0.211611	0.136652	0.113491	0.080985	0.0779446
Cre08.g368450.t1.2	Cre08.g368450.t1.2	-	-	(1 of 1) K12667 - oligosaccharyltransferase complex subunit delta (ribophorin II) (SWP1, RPN2)	SP	-	0.820625	0.0528651	-0.0270621	-0.0370404	-0.434862	-0.285205	0	0	0.888889	0.605263	0.283626	0.381966	0.417976	30765	3	3	769	0.455974	0.125996	363110	347074	218486	385578	410113	326107	200624	141661	2.39275e+06	0.151754	0.145052	0.0913114	0.161144	0.171398	0.136289	0.0838464	0.0592043
Cre03.g143887.t1.1	Cre03.g143887.t1.1	-	-	Arginyl-tRNA Synthetase	O	-	0.443824	-0.311004	-0.401912	-0.243809	-0.439331	-1.17194	0	0	0.888889	0.605263	0.283626	0.00685783	2.16381	65742	6	6	246	0.0255914	0.915902	226694	187217	110321	190070	110773	74204.8	62928.8	69116.6	1.03132e+06	0.219808	0.18153	0.10697	0.184297	0.107409	0.071951	0.0610175	0.0670173
Cre17.g710150.t1.2;Cre09.g402450.t1.2	Cre17.g710150.t1.2	RPT4	26S proteasome regulatory complex, base subcomplex, ATPase RPT4	26S proteasome regulatory subunit	O	-	1.23298	0.143463	0.187447	0.250706	-0.439444	0.302154	0	0	0.888889	0.605263	0.283626	0.846122	0.0725671	44851	3	2	883	0.87966	0.0534169	30907.2	25983.3	14399.5	23878.9	43005.3	40007.4	25648	8681.01	212510	0.145438	0.122268	0.0677589	0.112366	0.202368	0.188261	0.12069	0.0408498
Cre02.g143200.t1.1	Cre02.g143200.t1.1	TSA1	-	Alanyl-tRNA-synthetase	SP	-	0.490425	-0.207222	-0.368046	-0.236755	-0.441819	-1.0279	0	0	0.888889	0.605263	0.283626	0.0123052	1.90991	122361	6	6	306	0.0369156	0.835681	43735.8	42842.8	24401.5	40492.4	27140.3	18358.3	14146.9	14640.5	225759	0.193728	0.189773	0.108087	0.179362	0.120218	0.0813181	0.0626639	0.0648502
Cre09.g393173.t1.1	Cre09.g393173.t1.1	ELI2	A homolog of ELIP (early light-inducible protein) gene which was originally identified as transiently expressed during the early phase of greening in etiolated pea seedlings [PMID: 6692824]. It has three TMH, whose sequences are closely related to LHC proteins	Early light-inducible protein	C	-	0.845906	0.130577	-0.0858717	-0.0311471	-0.441928	-0.241431	0	0	0.888889	0.605263	0.283626	0.45921	0.337989	18792	4	4	798	0.528264	0.103062	128494	134940	73128.7	139673	173565	110731	68067.6	50487.4	879085	0.146168	0.1535	0.0831873	0.158884	0.197438	0.125961	0.0774301	0.0574317
Cre01.g042550.t1.1	Cre01.g042550.t1.1	-	-	(1 of 1) PTHR21573:SF0 - ER MEMBRANE PROTEIN COMPLEX SUBUNIT 1	SP	-	0.704822	-0.140007	-0.0957209	-0.0173106	-0.442137	-0.504668	0	0	0.888889	0.605263	0.283626	0.224756	0.648288	102985	2	2	679	0.303868	0.208428	14911.8	12962.9	7415.6	10053.5	10802.4	10398.7	7125.84	3632.3	77303.1	0.1929	0.167689	0.0959289	0.130053	0.139741	0.134519	0.0921805	0.0469877
Cre09.g415700.t1.2	Cre09.g415700.t1.2	CAH3	Carbonic anhydrase, carbonate dehydratase (EC 4.2.1.1) precursor, alpha type; located in thylakoid lumen (TAT pathway); identical to CRU73856; PSII associated, involved in photosynthesis and CO2 concentration; [PMID: 9482718]	Carbonic anhydrase 3	C	Pyrenoid	0.597866	-0.145255	-0.205831	-0.125691	-0.442407	-0.742105	1	0	0.944444	0.605263	0.339181	0.0623044	1.20548	33837	4	4	493	0.116015	0.483705	146233	134034	75822.7	135047	104662	83441.9	56768.6	48761.7	784771	0.186338	0.170794	0.0966176	0.172085	0.133366	0.106326	0.0723378	0.062135
Cre10.g441400.t1.2	Cre10.g441400.t1.2	NOP58	Structural Component of C/D snoRNPs. Required for pre-Ribosomal RNA processing and snoRNA guided pre-rRNA methylation; shows sequence similarities to NOP56	Nucleolar protein, Component of C/D snoRNPs	O	-	0.855662	0.0631604	-0.024323	-0.0282403	-0.442466	-0.224887	0	0	0.944444	0.605263	0.339181	0.483502	0.315602	55553	16	15	809	0.548646	0.0972209	909697	723599	438722	757000	1.0521e+06	684187	411102	273294	5.2497e+06	0.173285	0.137836	0.0835709	0.144199	0.200411	0.130329	0.0783096	0.0520589
Cre17.g728800.t1.2	Cre17.g728800.t1.2	IDH1	NAD-dependent isocitrate dehydrogenase, probable mitochondrial isoform	Isocitrate dehydrogenase, NAD-dependent	M	-	0.572823	-0.194009	-0.18902	-0.134534	-0.443388	-0.80384	0	0	0.944444	0.605263	0.339181	0.0334499	1.4756	41286	5	5	411	0.074713	0.631931	210670	176806	112047	212850	134770	114413	82199.3	76680.8	1.12044e+06	0.188025	0.157801	0.100003	0.189971	0.120284	0.102115	0.0733636	0.0684383
Cre04.g218250.t1.2;Cre12.g535900.t1.1	Cre04.g218250.t1.2	FAP313	Expressed Protein; similar to the ARL3 type of ARF-related small GTPase. This type of GTPase is found in animals but not in angiosperms. Found in the flagellar proteome [PMID: 15998802]	Flagellar Associated Protein 313	O	-	0.706106	-0.0152064	-0.167392	0.0509482	-0.443446	-0.502043	0	0	0.944444	0.605263	0.339181	0.16812	0.774382	19827	2	2	630	0.244974	0.262756	49854.3	43184.2	34389.3	75753.9	48138.9	29371.9	38669.8	27287.2	346650	0.143818	0.124576	0.0992049	0.218531	0.138869	0.0847309	0.111553	0.0787169
Cre10.g439900.t1.2	Cre10.g439900.t1.2	HSP70G	one of 9 genes encoding HSP70-like proteins in Chlamydomonas; it is more similar to HSP110-like proteins, as is HSP70E; probably located in the ER lumen, as it homologue Hyou1, by its C-terminal KGEEL sequence	ER-located HSP110/SSE-like protein	SP	-	0.861902	0.0593521	-0.0568906	0.0201216	-0.443753	-0.214405	0	0	0.944444	0.605263	0.339181	0.557804	0.253518	120932	6	6	829	0.617689	0.0824336	72713.8	61933.4	27440.9	53251.9	83362.1	54329.4	28742.2	19168.2	400942	0.181357	0.15447	0.0684412	0.132817	0.207916	0.135504	0.0716868	0.047808
Cre10.g434750.t1.2	Cre10.g434750.t1.2	AAI1	acetohydroxy acid isomeroreductase (EC 1.1.1.86); ILVC; ketol-acid reductoisomerase; expected plastidic by homology, but predicted as mitochondrial by Target-P	Acetohydroxy acid isomeroreductase	C	-	0.509215	-0.266825	-0.268226	-0.17636	-0.44442	-0.973653	0	0	0.944444	0.605263	0.339181	0.0119944	1.92102	60574	17	17	304	0.03622	0.839874	3.50297e+06	2.88211e+06	1.81029e+06	3.21759e+06	1.89501e+06	1.55412e+06	1.20611e+06	1.15641e+06	1.72246e+07	0.20337	0.167325	0.105099	0.186802	0.110018	0.0902266	0.0700228	0.0671369
Cre12.g525200.t1.2;Cre06.g278223.t1.1	Cre12.g525200.t1.2	NOP56	Structural Component of C/D snoRNPs. Required for pre-Ribosomal RNA processing and snoRNA guided pre-rRNA methylation	Nucleolar protein, Component of C/D snoRNPs	O	-	0.72899	-0.0203703	-0.118419	-0.0526994	-0.44618	-0.456029	0	0	0.944444	0.605263	0.339181	0.269665	0.569175	56404	14	13	711	0.348175	0.177528	652987	589150	306333	577082	623066	448546	271328	206565	3.67506e+06	0.177681	0.16031	0.0833547	0.157027	0.169539	0.122051	0.0738297	0.0562074
Cre09.g400367.t1.1	Cre09.g400367.t1.1	-	Homologue of S. cerevisiae RCL1, which is an RNA terminal phosphate cyclase-like protein involved in the 35S pre-rRNA precursor processing at sites A0, A1, and A2; Yeast Rcl1 does not possess detectable RNA cyclase activity.	RNA terminal 3' phosphate cyclase	O	-	0.679042	-0.205906	-0.0386504	-0.0162847	-0.446228	-0.558428	0	0	0.944444	0.605263	0.339181	0.0710466	1.14846	39983	2	2	519	0.125666	0.452437	25931.6	22358.5	17549.8	27375.8	16140.7	20454.6	16903.9	9798	156513	0.165683	0.142854	0.11213	0.17491	0.103127	0.13069	0.108004	0.0626019
Cre06.g250300.t1.2	Cre06.g250300.t1.2	DHC1B	Homologue of mammalian cytoplasmic dynein 2 heavy chain. Motor for retrograde intraflagellar transport. Not an inner arm dynein. Upregulated upon deflagellation by nearly 8-fold; null-allele mutant was isolated (PMID 29743196)	Cytoplasmic Dynein 1b Heavy Chain	O	-	0.847731	0.117499	-0.118455	-0.125523	-0.446234	-0.238322	0	0	0.944444	0.605263	0.339181	0.493902	0.306359	483329	8	8	812	0.558377	0.094886	59915.2	71640.7	29215.7	38095.2	78530.1	54538.6	21882.3	13634.4	367452	0.163056	0.194966	0.0795089	0.103674	0.213715	0.148424	0.0595515	0.0371052
Cre09.g394436.t1.1	Cre09.g394436.t1.1	-	-	(1 of 1) PF03030 - Inorganic H+ pyrophosphatase (H_PPase)	SP	-	0.65561	-0.135159	-0.136726	-0.0865876	-0.448085	-0.609091	0	0	0.944444	0.605263	0.339181	0.129869	0.886495	80341	14	14	602	0.198039	0.315745	2.54817e+06	2.25795e+06	1.33292e+06	1.9449e+06	1.86668e+06	1.64812e+06	1.09199e+06	693128	1.33839e+07	0.190391	0.168707	0.099592	0.145317	0.139472	0.123142	0.08159	0.0517884
Cre07.g336950.t1.1	Cre07.g336950.t1.1	PHO2	gi 400790 sp Q00766 PHS1_DICDI GLYCOGEN PHOSPHORYLASE 1 (GP1); starch phosphorylase (EC 2.4.1.1); identical to PHOA gene of Chlamydomonas reinhardtii (GenBank ABB88569)	Starch phosphorylase	C	-	0.532375	-0.26833	-0.195722	-0.163771	-0.450079	-0.909487	0	0	0.944444	0.605263	0.339181	0.0399399	1.39859	98633	17	15	434	0.0844812	0.590222	1.66448e+06	1.19726e+06	716791	1.38894e+06	897320	762898	491610	492724	7.61202e+06	0.218664	0.157286	0.0941657	0.182466	0.117882	0.100223	0.0645834	0.0647297
Cre01.g018800.t1.2	Cre01.g018800.t1.2	ATP6	subunit 6 of the mitochondrial F1F0-ATP synthase; [= yeast and bovine ATPA subunit]; part of the F0 sector	Mitochondrial F1F0 ATP synthase subunit 6	M	-	0.633741	-0.152768	-0.128179	-0.0801565	-0.450476	-0.658034	0	0	0.944444	0.605263	0.339181	0.0680594	1.16711	35598	4	4	507	0.123232	0.462633	1.05662e+06	931029	593097	1.05247e+06	743274	693081	493139	373020	5.93572e+06	0.17801	0.156852	0.09992	0.17731	0.125221	0.116764	0.0830799	0.0628432
Cre11.g468300.t1.2	Cre11.g468300.t1.2	SAR1	Expressed Protein. Sar-type GTPase, involved in COP-II coat formation at the endoplasmic reticulum	Sar-type small GTPase	O	-	0.594241	-0.107724	-0.221954	-0.169375	-0.455985	-0.75088	0	0	0.944444	0.605263	0.339181	0.109212	0.961728	21907	4	4	577	0.173755	0.353422	77297.1	65988.6	33925.1	71898.9	60316.9	39583.6	22969.2	25161.6	397141	0.194634	0.166159	0.0854233	0.181041	0.151878	0.0996714	0.0578364	0.0633567
Cre09.g402300.t1.2	Cre09.g402300.t1.2	ASA8	Mitochondrial ATP synthase associated protein 8; part of peripheral stalk involed in dimerization	Mitochondrial F1F0 ATP synthase associated protein 8	O	-	0.606015	-0.183403	-0.173717	-0.0291774	-0.456751	-0.722573	0	0	0.944444	0.605263	0.339181	0.0800581	1.09659	10009	4	4	533	0.137886	0.42432	400586	365930	190142	412691	262599	245290	177787	144170	2.19919e+06	0.182151	0.166393	0.0864598	0.187655	0.119407	0.111536	0.080842	0.0655557
gi|28269781|tpg|DAA00959.1|	gi|28269781|tpg|DAA00959.1| TPA_inf: hypothetical protein (chloroplast) [Chlamydomonas reinhardtii]	28269781	hypothetical protein (chloroplast) [Chlamydomonas reinhardtii]	-	C	-	0.618293	-0.0942994	-0.170662	-0.174501	-0.459201	-0.693636	0	0	0.944444	0.605263	0.339181	0.102556	0.98904	232279	32	30	570	0.165169	0.367465	1.214e+06	1.03937e+06	609067	1.16786e+06	977058	701629	407534	405684	6.5222e+06	0.186134	0.159359	0.0933837	0.179058	0.149805	0.107576	0.0624841	0.0622005
Cre12.g494350.t1.2	Cre12.g494350.t1.2	-	-	(1 of 1) PTHR10766//PTHR10766:SF54 - TRANSMEMBRANE 9 SUPERFAMILY PROTEIN // ENDOMEMBRANE FAMILY PROTEIN 70	SP	-	0.719932	-0.0740658	-0.0789824	-0.0905707	-0.459795	-0.474068	0	0	0.944444	0.605263	0.339181	0.21481	0.667945	76610	3	3	670	0.294322	0.216499	71556	67530.7	42615.7	54736.3	60336.5	56301.4	34593.9	18988.1	406659	0.175961	0.166062	0.104795	0.1346	0.148371	0.138449	0.0850686	0.0466929
Cre01.g045550.t1.2	Cre01.g045550.t1.2	APE2	Putative triose-phosphate transporter. Located in zones of contact between the inner and outer membrane of the chloroplast (By similarity). Belongs to the TPT transporter family. TPT (TC2.A.7.9.1) subfamily transporter; null-allele mutant was isolated (PMID 29743196)	solute carrier family 35 protein	C	-	0.706975	-0.00506005	-0.137408	-0.101427	-0.459892	-0.500269	0	0	0.944444	0.605263	0.339181	0.172175	0.764029	43137	3	3	633	0.249695	0.258075	955771	947897	584650	941833	944700	690802	462880	326649	5.85518e+06	0.163235	0.16189	0.0998517	0.160855	0.161344	0.117981	0.0790548	0.0557881
Cre14.g632775.t1.1	Cre14.g632775.t1.1	-	-	(1 of 1) K03035 - 26S proteasome regulatory subunit N5 (PSMD12, RPN5)	O	-	0.694779	-0.081513	-0.0926717	-0.13348	-0.462019	-0.525374	0	0	0.944444	0.605263	0.339181	0.23254	0.633503	54431	3	3	687	0.31073	0.202459	9211.68	7019.79	4090.89	6277.91	7635.3	5670.91	3008.41	2166.69	45081.6	0.204334	0.155713	0.0907442	0.139257	0.169366	0.125792	0.0667327	0.0480614
Cre12.g505850.t1.2	Cre12.g505850.t1.2	CPN23	-	Chaperonin 23	C	-	0.617523	-0.154141	-0.156864	-0.124023	-0.462635	-0.695435	0	0	0.944444	0.605263	0.339181	0.0995717	1.00186	25849	6	6	563	0.162357	0.374119	191622	166726	94347	153591	134370	116182	70909.6	52933.4	980681	0.195397	0.170011	0.0962056	0.156616	0.137017	0.118471	0.0723065	0.0539761
Cre06.g288700.t1.2	Cre06.g288700.t1.2	GYD1	Glycolate dehydrogenase, converting glycolate to glyoxylate; Identical to GDH cDNA sequence [GenBank ABG36932; Nakamura et al. (2005) Canadian Journal of Botany 83:820-833]; mitochondrial targeting (Target-P)	Glycolate dehydrogenase	M	-	0.733315	-0.0759302	-0.0950804	-0.0201735	-0.462873	-0.447494	0	0	0.944444	0.605263	0.339181	0.23414	0.630525	120447	7	6	691	0.311057	0.201267	79925.9	80211.1	48400	63839.5	67105.4	64439.8	46203.1	21989.6	472114	0.169293	0.169898	0.102517	0.135221	0.142138	0.136492	0.0978643	0.0465768
Cre10.g427700.t1.2;Cre01.g028200.t1.1	Cre10.g427700.t1.2	HEL47	-	DEAD box ATP-dependent RNA helicase	O	-	0.430396	-0.385299	-0.370601	-0.202576	-0.465022	-1.21626	0	0	0.944444	0.605263	0.339181	0.00288266	2.54021	67615	15	14	190	0.0139278	0.978351	639915	538422	318880	553394	263526	229362	200010	189676	2.93318e+06	0.218164	0.183562	0.108715	0.188667	0.089843	0.0781955	0.0681886	0.0646656
Cre03.g189800.t1.2	Cre03.g189800.t1.2	CYN38	-	Peptidyl-prolyl cis-trans isomerase, cyclophilin-type	C	Pyrenoid + stroma	0.746567	-0.0079988	-0.0503479	-0.0213848	-0.465135	-0.421657	0	1	0.944444	0.631579	0.312865	0.240236	0.619362	44781	13	11	696	0.316863	0.196832	1.30989e+06	1.21705e+06	794020	1.60029e+06	1.28598e+06	1.08383e+06	755869	548356	8.59528e+06	0.152396	0.141595	0.0923785	0.186182	0.149615	0.126096	0.0879399	0.0637973
Cre12.g541800.t1.2	Cre12.g541800.t1.2	-	-	(1 of 2) 3.4.21.26 - Prolyl oligopeptidase / Prolyl endopeptidase	C	-	0.702848	-0.0785413	-0.108397	-0.0574091	-0.467942	-0.508715	0	0	0.944444	0.631579	0.312865	0.20928	0.679273	95199	3	2	664	0.289336	0.221219	34250	29498.7	17206.4	26886.2	28583.8	22983	15075.9	9153.51	183637	0.186509	0.160636	0.0936979	0.146409	0.155653	0.125154	0.0820958	0.0498455
Cre02.g116750.t1.1	Cre02.g116750.t1.1	ATP1A	alpha subunit of the mitochondrial ATP synthase [= human ATP5A1, yeast ATP1]; part of the F1 sector; isoform of ATP1B	Mitochondrial F1F0 ATP synthase, alpha subunit	M	-	0.676968	-0.0735534	-0.123284	-0.076846	-0.468366	-0.562841	0	0	0.944444	0.631579	0.312865	0.142696	0.845589	61761	29	27	610	0.214745	0.295943	2.25357e+07	2.0511e+07	1.23502e+07	2.17074e+07	1.90247e+07	1.5442e+07	1.03473e+07	7.38317e+06	1.29301e+08	0.174288	0.158629	0.0955146	0.167882	0.147135	0.119426	0.0800247	0.0571004
Cre04.g217550.t1.1	Cre04.g217550.t1.1	EIF3C	putative Eukaryotic translation initiation factor 3 subunit 8 (eIF3 p110) (eIF3c)	Eukaryotic translation initiation factor 3, subunit C	O	-	0.623184	-0.120004	-0.229249	-0.0439859	-0.468867	-0.68227	0	0	0.944444	0.631579	0.312865	0.056235	1.24999	129729	11	10	481	0.107326	0.50827	121288	118141	74297.9	117565	92005.4	69687	67141.5	39940.2	700066	0.173252	0.168757	0.10613	0.167934	0.131424	0.0995435	0.0959074	0.0570521
Cre01.g020350.t1.2	Cre01.g020350.t1.2	SDH3	Succinate dehydrogenase cytochrome b56 subunit, mitochondrial precursor (SDHC); PMID: 1571684; linked to SDH4	Succinate dehydrogenase subunit b560	M	-	0.740128	-0.0383941	-0.0774761	-0.0402444	-0.470615	-0.434152	0	0	0.944444	0.631579	0.312865	0.262933	0.580154	21703	7	6	708	0.340922	0.181661	959467	960034	522762	872079	878286	803175	476497	295081	5.76738e+06	0.166361	0.166459	0.0906412	0.151209	0.152285	0.139262	0.0826192	0.0511638
Cre12.g485150.t1.2	Cre12.g485150.t1.2	GAP1	Glyceraldehyde 3-phosphate dehydrogenase (EC 1.2.1.12), organelle targeting sequence, but not clear whether mitochondrial or plastid; nearly identical to cytosolic G3PC_CHLRE [Genbank P49644; PMID: 8114942], except predicted to have N-terminal extension and lacking met residue at 1" position of G3PC_CHLRE; entry G3PC_CHLRE was generated by a different splice that introduced a new "ATG" at the pos…	Glyceraldehyde 3-phosphate dehydrogenase	C	Stroma	0.591317	-0.105175	-0.206446	-0.119545	-0.476076	-0.757995	0	1	0.944444	0.657895	0.28655	0.0691256	1.16036	39963	12	12	512	0.12394	0.458939	848924	815267	458876	1.03511e+06	666338	506820	348458	345867	5.02565e+06	0.168918	0.162221	0.0913067	0.205964	0.132587	0.100847	0.0693359	0.0688202
Cre01.g010900.t1.2	Cre01.g010900.t1.2	GAP3	Glyceraldehyde 3-phosphate dehydrogenase A, chloroplast precursor (NADP-dependent glyceraldehyde phosphate dehydrogenase subunit A); corresponds to G3PA_CHLRE; found in the flagellar proteome [PMID: 15998802]	Glyceraldehyde-3-Phosphate Dehydrogenase	C	Stroma	0.749004	0.0213265	-0.046848	-0.0159516	-0.476184	-0.416956	0	1	0.944444	0.684211	0.260234	0.310059	0.508556	40507	19	17	732	0.388845	0.15564	1.78535e+07	1.62773e+07	9.85081e+06	2.39019e+07	1.8752e+07	1.46128e+07	9.49555e+06	7.9845e+06	1.18728e+08	0.150372	0.137097	0.0829693	0.201316	0.157941	0.123078	0.0799771	0.0672501
Cre06.g273700.t1.2	Cre06.g273700.t1.2	HCF136	-	Photosystem II stability/assembly factor HCF136	C	-	0.730396	0.00851129	-0.0748932	-0.17448	-0.477035	-0.453249	0	0	0.944444	0.684211	0.260234	0.236924	0.625391	43186	11	11	694	0.313395	0.199221	1.02515e+06	951738	589498	922940	1.04544e+06	800985	394460	307708	6.03791e+06	0.169785	0.157627	0.0976328	0.152857	0.173145	0.132659	0.0653305	0.0509626
Cre01.g002500.t1.2	Cre01.g002500.t1.2	COP1	Opsin-related, retinal binding protein; also described as Chlamyopsin 2 (COP2); Genbank entry AF295371; shows evidence for alternative splicing; present in thylakoid-enriched fraction based on mass spectrometric peptide identification	Chlamyopsin 1	O	-	0.69715	-0.018915	-0.063187	-0.130751	-0.479157	-0.520458	0	0	0.944444	0.684211	0.260234	0.134343	0.871786	26675	8	8	606	0.203509	0.308566	1.24457e+07	1.08642e+07	8.50377e+06	1.4841e+07	1.19153e+07	9.3931e+06	6.29305e+06	4.92386e+06	7.91799e+07	0.157183	0.137208	0.107398	0.187434	0.150484	0.11863	0.0794778	0.0621857
Cre16.g691552.t1.1	Cre16.g691552.t1.1	NDA1	NADH:quinone reductase (non-electrogenic); probably mitochondrial (by similarity to AT2G29990)	Type-II NADH dehydrogenase	M	-	1.01594	0.0852793	0.105632	0.127833	-0.479163	0.0228126	0	0	0.944444	0.684211	0.260234	0.826664	0.0826709	58286	3	3	871	0.871272	0.0543565	32974.5	24133.5	12761.7	24926.4	40128.9	30778.8	17129.4	8269.82	191103	0.172548	0.126285	0.0667793	0.130434	0.209986	0.161059	0.0896344	0.0432742
Cre09.g409150.t1.2	Cre09.g409150.t1.2	QCR10	Subunit 10 of mitochondrial Complex III (ubiquinol:cytochrome c oxidoreductase) [PMID: 15710684]; homolog of human QCRXI, bovine subunit 6.4 kD and yeast QCR10)	Ubiquinol:cytochrome c oxidoreductase 10 kDa subunit	0	-	0.787877	-0.0176743	-0.047348	0.0102581	-0.480684	-0.343958	0	0	0.944444	0.684211	0.260234	0.329865	0.481664	6467	2	2	743	0.407559	0.146448	110529	101115	63240.2	98342.5	106121	90670.5	64751.7	32513	667283	0.165641	0.151532	0.0947726	0.147378	0.159035	0.13588	0.0970378	0.0487245
Cre02.g081050.t1.2	Cre02.g081050.t1.2	FAP24	Conserved uncharacterized Flagellar Associated Protein; found in the flagellar proteome	Flagellar Associated Protein 24	SP	-	0.553074	-0.199615	-0.181502	-0.121393	-0.481526	-0.854455	0	0	0.944444	0.684211	0.260234	0.0213117	1.67138	56541	17	17	367	0.0533083	0.732136	3.8767e+06	3.46261e+06	2.37872e+06	5.16305e+06	2.4482e+06	2.27983e+06	1.79866e+06	1.70365e+06	2.31114e+07	0.167739	0.149823	0.102924	0.223398	0.10593	0.0986451	0.0778258	0.0737146
Cre06.g293850.t1.2	Cre06.g293850.t1.2	CAG2	Putative carbonic anhydrase (gamma-type) identical to AAS48196 associated mitochondrial complex I [PMID: 15450959; PMID: 15710684]. Arabidopsis homologs erroneously described as ferripyochelin-binding proteins (FBP2)	Gamma carbonic anhydrase	M	-	1.21895	0.29929	0.0898483	0.357125	-0.484322	0.285644	0	0	0.944444	0.684211	0.260234	0.682219	0.166076	31320	2	2	854	0.733345	0.0654724	12388.5	10577.9	7180.64	19392.4	24678	13009.1	16341.4	6357.82	109926	0.112699	0.0962276	0.0653227	0.176413	0.224497	0.118345	0.148658	0.0578374
Cre03.g149100.t1.2	Cre03.g149100.t1.2	CIS2	Citrate synthase (EC 2.3.3.1), glyoxysomal/microbody form; similarity to Arabidopsis citrate synthase glyoxysomal precursor (GenBank Q9LXS6); PMID: 1921471	Citrate synthase, glyoxysomal/microbody form	M	-	0.710239	-0.0245055	-0.101936	-0.0188933	-0.484647	-0.493624	0	0	0.944444	0.684211	0.260234	0.226057	0.645782	54725	12	12	680	0.305177	0.20741	2.88045e+06	2.62045e+06	1.48718e+06	3.28075e+06	2.72242e+06	2.07223e+06	1.42387e+06	1.0748e+06	1.75621e+07	0.164015	0.14921	0.0846809	0.186808	0.155016	0.117994	0.081076	0.0611996
Cre06.g300550.t1.2;Cre16.g682750.t1.2	Cre06.g300550.t1.2	-	-	(1 of 14) PF02493 - MORN repeat (MORN)	O	-	0.525902	-0.145941	-0.374402	-0.155585	-0.484691	-0.927133	0	0	0.944444	0.684211	0.260234	0.093951	1.0271	105787	4	3	554	0.15568	0.387319	73068.1	62416.8	25867.4	59469	52214	26357.2	18078.7	19480.5	336952	0.21685	0.18524	0.0767688	0.176491	0.15496	0.0782225	0.0536538	0.0578139
Cre17.g701200.t1.2	Cre17.g701200.t1.2	RPL14	Cytosolic 60S large ribosomal subunit protein L14	Cytosolic 80S ribosomal protein L14	O	-	0.481233	-0.265032	-0.281941	-0.271921	-0.485436	-1.05519	0	0	0.944444	0.684211	0.260234	0.0198262	1.70276	15332	6	5	358	0.0508392	0.747102	3.61349e+06	3.03712e+06	1.78464e+06	2.88247e+06	1.96288e+06	1.5868e+06	954181	942601	1.67642e+07	0.215548	0.181167	0.106456	0.171942	0.117088	0.094654	0.0569179	0.0562271
Cre11.g476050.t1.2	Cre11.g476050.t1.2	DHC15	Flagellar outer arm dynein heavy chain gamma, also known as PF28. An ATPase/microtubule motor containing IQ motifs in N-terminal region and is phosphorylated on AAA domain; null-allele mutant was isolated (PMID 29743196)	Flagellar outer arm dynein heavy chain gamma	O	-	0.650647	-0.120558	0.0119484	-0.351004	-0.486014	-0.620052	0	0	0.944444	0.684211	0.260234	0.165132	0.782169	341360	5	5	627	0.241772	0.266302	22104.1	12599.4	12224.8	14229.1	16746.1	12950.8	5448.02	4646.9	100949	0.218962	0.124809	0.121099	0.140953	0.165887	0.12829	0.0539679	0.046032
Cre12.g529651.t1.1	Cre12.g529651.t1.1	RPL7A	Cytosolic 60S large ribosomal subunit protein L7a	Cytosolic 80S ribosomal protein L7a	O	-	0.512149	-0.238509	-0.264665	-0.188695	-0.487538	-0.965364	0	0	0.944444	0.684211	0.260234	0.0182804	1.73801	21793	7	7	349	0.0480842	0.763473	2.11359e+06	1.78359e+06	1.10835e+06	1.84395e+06	1.22043e+06	969682	717765	600083	1.03574e+07	0.204065	0.172204	0.10701	0.178032	0.117831	0.0936218	0.0692994	0.0579374
gi|28269738|tpg|DAA00916.1|	gi|28269738|tpg|DAA00916.1| TPA_inf: ribosomal protein S19 (chloroplast) [Chlamydomonas reinhardtii]	28269738	ribosomal protein S19 (chloroplast) [Chlamydomonas reinhardtii]	-	C	-	0.642602	-0.0934527	-0.192772	-0.126412	-0.487958	-0.638003	0	0	0.944444	0.684211	0.260234	0.222043	0.653562	10431	3	3	675	0.301979	0.210578	71151	68996.8	28370.3	45848.1	57375.8	44264.7	21205.6	14906.1	352118	0.202066	0.195948	0.0805703	0.130206	0.162945	0.12571	0.060223	0.0423326
Cre06.g252200.t1.2	Cre06.g252200.t1.2	TOC34	-	chloroplast outer envelope protein	O	-	0.728008	-0.00308785	-0.100041	-0.0542533	-0.489145	-0.457975	0	0	0.944444	0.684211	0.260234	0.224315	0.649142	44686	6	6	678	0.303719	0.208775	264510	243043	149880	270784	262636	193037	132279	87796.8	1.60396e+06	0.16491	0.151526	0.0934432	0.168822	0.163742	0.12035	0.0824697	0.0547374
Cre03.g172950.t1.2	Cre03.g172950.t1.2	PUS21	Also known as Centromere/microtubule binding protein, Centromere binding factor 5; belongs to TruB family of tRNA pseudouridylate synthases; Homologue of AtNAP57 and yeast CBF5, pseudouridine synthases involved in rRNA biogenesis and localized in the nucleolus (TruB) [PMID: 11833778]; ts-lethal mutant was isolated (PMID 29743196)	TruB family RNA pseudouridine synthase	O	-	0.658499	-0.0827203	-0.0971891	-0.148993	-0.489279	-0.602746	0	0	0.944444	0.684211	0.260234	0.126071	0.899384	58694	12	12	597	0.193858	0.322088	892136	729251	494406	831468	737413	583026	350825	269505	4.88803e+06	0.182514	0.149191	0.101146	0.170103	0.150861	0.119276	0.0717723	0.0551356
Cre15.g641200.t1.2	Cre15.g641200.t1.2	MCP28	-	Mitochondrial substrate carrier protein	O	-	0.767199	-0.065518	-0.0674218	-0.0973731	-0.490395	-0.382328	0	0	0.944444	0.684211	0.260234	0.430978	0.365545	32641	6	6	790	0.500807	0.110605	360931	279524	141719	141677	310389	239330	113255	45804.2	1.63263e+06	0.221074	0.171211	0.0868044	0.0867786	0.190116	0.146592	0.0693695	0.0280555
Cre17.g715750.t1.2	Cre17.g715750.t1.2	SEC13	Expressed Protein. Component of COP-II vesicle coat complex involved in ER-to-Golgi transport. Part of Sec13/31 sub-complex.	COP-II coat subunit	O	-	0.55826	-0.0926816	-0.357834	-0.256477	-0.491105	-0.84099	0	0	0.944444	0.684211	0.260234	0.147066	0.832489	32918	3	3	615	0.219522	0.289712	55238.6	51400	20190.2	32080.4	44623.3	22549.1	11185.7	10354.7	247622	0.223076	0.207575	0.0815364	0.129554	0.180207	0.0910627	0.0451726	0.0418163
Cre02.g084000.t1.2	Cre02.g084000.t1.2	-	-	-	C	-	0.443191	-0.388678	-0.276677	-0.243799	-0.491248	-1.174	0	0	0.944444	0.684211	0.260234	0.00789206	2.10281	13013	2	2	260	0.027865	0.899636	153883	119181	72806.6	117416	62880	63027.5	41530.9	37886	668610	0.230153	0.178252	0.108892	0.175612	0.0940458	0.0942663	0.0621153	0.0566637
Cre17.g727950.t1.1	Cre17.g727950.t1.1	RPN2	26S proteasome regulatory complex, base subcomplex, non-ATPase regulatory RPN2 (subunit 1)	26S proteasome regulatory subunit	O	-	0.568357	-0.250454	-0.191244	-0.0775399	-0.492799	-0.815131	0	0	0.944444	0.684211	0.260234	0.0477847	1.32071	109221	5	5	455	0.0964095	0.547379	49096.9	42714.5	25140.8	39052.2	27580.4	27499.9	21030	12555.9	244671	0.200665	0.17458	0.102754	0.159611	0.112725	0.112396	0.0859524	0.0513174
Cre03.g156750.t1.2	Cre03.g156750.t1.2	CCT5	T-complex protein 1, epsilon subunit (TCP-1-epsilon) (CCT-epsilon) (TCPE); subunit of cytosolic chaperonin complex; found in the flagellar proteome [PMID: 15998802]	T-complex protein 1, epsilon subunit	O	-	0.66365	-0.110295	-0.163128	-0.0603888	-0.493211	-0.591506	0	0	0.944444	0.684211	0.260234	0.173297	0.761209	59639	3	3	636	0.250136	0.256806	70991.8	75228.2	40151	52550.1	55069.8	51671.7	34938.8	16879.6	397481	0.178604	0.189262	0.101014	0.132208	0.138547	0.129998	0.0879005	0.0424665
Cre12.g537200.t1.2	Cre12.g537200.t1.2	OGD1	Probable 2-oxoglutarate dehydrogenase (alpha-ketoglutarate dehydrogenase) E1 subunit (EC 1.2.4.2); mitochondrial location predicted by Target-P	2-oxoglutarate dehydrogenase, E1 subunit	M	-	0.676134	-0.0932742	-0.121521	-0.0635339	-0.494729	-0.564618	0	0	0.944444	0.684211	0.260234	0.162512	0.789116	118105	26	24	625	0.238697	0.269483	1.86257e+06	1.76908e+06	1.01079e+06	1.61268e+06	1.50258e+06	1.33729e+06	873226	516203	1.04844e+07	0.177651	0.168734	0.0964087	0.153817	0.143316	0.12755	0.0832879	0.0492352
gi|28269743|tpg|DAA00921.1|	gi|28269743|tpg|DAA00921.1| TPA_inf: ribosomal protein S4 (chloroplast) [Chlamydomonas reinhardtii]	28269743	ribosomal protein S4 (chloroplast) [Chlamydomonas reinhardtii]	-	C	-	0.567812	-0.14209	-0.242156	-0.148982	-0.496606	-0.816515	0	0	0.944444	0.684211	0.260234	0.0461805	1.33554	30113	14	13	450	0.0942081	0.555568	4.04782e+06	3.72817e+06	2.2045e+06	3.81493e+06	2.91831e+06	2.13471e+06	1.56433e+06	1.21585e+06	2.16286e+07	0.187151	0.172372	0.101925	0.176384	0.134928	0.0986986	0.0723267	0.0562149
Cre03.g175200.t1.2	Cre03.g175200.t1.2	TOC75	-	75 kDa translocon at the outer envelope membrane of chloroplasts	C	-	0.554914	-0.201671	-0.214936	-0.128478	-0.497906	-0.849665	0	0	0.944444	0.684211	0.260234	0.0399583	1.39839	87694	15	15	435	0.0843258	0.590112	603371	546788	311531	561720	379240	333336	231752	178490	3.14623e+06	0.191776	0.173792	0.0990174	0.178538	0.120538	0.105948	0.0736602	0.0567314
Cre13.g568900.t1.2	Cre13.g568900.t1.2	RPL17	Cytosolic 60S large ribosomal subunit protein L17	Cytosolic 80S ribosomal protein L17	O	-	0.603877	-0.125064	-0.214569	-0.156986	-0.499298	-0.727673	0	0	0.944444	0.684211	0.260234	0.144758	0.839356	21303	5	5	611	0.217493	0.292972	734807	674084	321376	491928	550946	411287	223886	155813	3.56413e+06	0.206168	0.18913	0.0901696	0.138022	0.154581	0.115396	0.0628166	0.043717
Cre01.g004450.t1.2	Cre01.g004450.t1.2	CPLD42	Contains domain of unknown function (DUF1517). This family consists of several hypothetical glycine rich plant and bacterial proteins of around 3 residues in length.	conserved expressed membrane protein	C	-	0.472576	-0.2719	-0.305495	-0.248225	-0.499992	-1.08138	0	0	0.944444	0.684211	0.260234	0.0137435	1.8619	30131	4	4	321	0.0393039	0.816873	93729.2	77439.8	47483.7	76250.3	50115.9	38323.9	26811.5	24112.9	434267	0.215833	0.178323	0.109342	0.175584	0.115403	0.0882495	0.0617395	0.0555256
Cre10.g451950.t1.2	Cre10.g451950.t1.2	AAT1	Alanine aminotransferase (EC 2.6.1.2); CO2-responsive gene; predicted mitochondrial by Target-P [PMID: 8883380]	Alanine aminotransferase	M	-	0.517757	-0.313044	-0.247299	-0.0136278	-0.501486	-0.949654	0	0	0.944444	0.684211	0.260234	0.020234	1.69392	58184	7	7	362	0.0513116	0.742921	164864	181223	122618	290624	80183	102545	118830	91589.4	1.15248e+06	0.143052	0.157247	0.106395	0.252173	0.0695745	0.0889781	0.103108	0.0794718
Cre14.g619133.t1.1	Cre14.g619133.t1.1	-	-	(1 of 1) K00234 - succinate dehydrogenase (ubiquinone) flavoprotein subunit (SDHA, SDH1)	M	-	0.853079	0.0766499	0.00636835	0.0239002	-0.50218	-0.229249	0	0	0.944444	0.684211	0.260234	0.485769	0.31357	69521	14	14	810	0.550539	0.0967037	793759	809391	471752	922503	946975	821348	498441	290260	5.55443e+06	0.142906	0.14572	0.0849325	0.166084	0.17049	0.147873	0.0897375	0.0522575
Cre02.g113100.t1.2	Cre02.g113100.t1.2	-	-	(1 of 1) PTHR14154//PTHR14154:SF3 - UPF0041 BRAIN PROTEIN 44-RELATED // MITOCHONDRIAL PYRUVATE CARRIER 1	O	-	0.686617	-0.0836883	-0.140015	-0.00697915	-0.502594	-0.542422	0	0	0.944444	0.684211	0.260234	0.211294	0.675114	13341	2	2	668	0.29037	0.21948	34465.8	32829	16500.3	29303.2	28425	23781.7	16237.3	9211.28	190754	0.180682	0.172102	0.0865007	0.153618	0.149014	0.124672	0.0851217	0.0482889
Cre13.g603700.t1.2	Cre13.g603700.t1.2	DII4	Actin encoded by the IDA5 locus [gi:34581636, PMID: 9151671]; flagellar inner arm dynein subunit; present in Inner Arm Dynein species a b c d e g and some minor species	Actin, flagellar inner arm dynein subunit	O	Non chloroplastic	0.57341	-0.0670824	-0.232563	-0.215273	-0.505297	-0.80236	0	1	0.944444	0.710526	0.233918	0.0563517	1.24909	42094	7	7	483	0.107103	0.507773	270091	270023	163807	328133	231434	158066	99783.7	102507	1.62384e+06	0.166328	0.166286	0.100876	0.202071	0.142522	0.0973405	0.061449	0.063126
Cre09.g407700.t1.2	Cre09.g407700.t1.2	CEP1	Cysteine endopeptidases (EC 3.4.22), C1A family (papain-type); similar to protease component of protease-inhibitor complex of Zea mays BAA88898.1; contains N-terminal cathepsin propeptide inhibitor domain (I29) and C-terminal granulin (Cys-rich) domain	Cysteine endopeptidase	SP	-	0.486617	-0.254865	-0.265582	-0.281667	-0.506643	-1.03914	0	0	0.944444	0.710526	0.233918	0.0363547	1.43944	55082	2	2	425	0.0785262	0.612453	144314	104536	62818.8	103550	80249.7	56713.4	32841.5	32248.4	617272	0.233793	0.169352	0.101768	0.167755	0.130007	0.0918773	0.0532042	0.0522435
Cre03.g168550.t1.1	Cre03.g168550.t1.1	AOT3	Amino acid/polyamine transporter; belongs to AAAP family of amino acid/auxin permeases; most similar to plant relatives and Ostreococcus AOT3; probably organelle-targeted	Amino acid transporter	C	-	0.73575	0.00410133	-0.101604	-0.0171919	-0.506778	-0.442712	0	0	0.944444	0.710526	0.233918	0.234073	0.630648	49282	5	5	690	0.311419	0.201316	153597	152149	92276	168029	155055	120411	88694.5	52312.8	982524	0.156329	0.154855	0.0939172	0.171018	0.157812	0.122553	0.090272	0.0532432
Cre05.g233800.t1.2	Cre05.g233800.t1.2	TSG1	-	Glycyl-tRNA synthetase	O	-	0.631834	-0.0784298	-0.192148	-0.160226	-0.50758	-0.662383	0	0	0.944444	0.710526	0.233918	0.18358	0.736175	76897	2	2	646	0.260876	0.24567	12588.7	10250.2	4984.59	9222.34	10508.8	6585.44	3446.7	2865.9	60452.7	0.208241	0.169557	0.0824544	0.152555	0.173835	0.108935	0.0570149	0.0474074
Cre12.g493250.t1.2;Cre05.g236000.t1.1	Cre12.g493250.t1.2	FAP358	null-allele mutant was isolated (PMID 29743196); Similar to protein kinases	Flagellar Associated Protein 358	O	-	0.968989	0.248127	-0.0172451	-0.0745078	-0.509868	-0.0454478	0	0	0.944444	0.710526	0.233918	0.635207	0.197085	81488	10	8	842	0.692542	0.0709286	133726	162824	82203.1	144727	236779	156485	69243.8	44738.5	1.03073e+06	0.12974	0.15797	0.0797526	0.140413	0.229721	0.15182	0.0671796	0.0434048
Cre11.g467770.t1.1	Cre11.g467770.t1.1	PGK1	[EC:2.7.2.3]; catalyses the conversion of 1,3-diphosphoglycerate to 3-phosphoglycerate (the second step of the second phase in glycolysis) forming one molecule of ATP; catalyses also the reverse reaction	Phosphoglycerate kinase, chloroplast precursor	C	Stroma	0.588322	-0.15203	-0.16609	-0.168348	-0.511086	-0.765321	0	1	0.944444	0.736842	0.207602	0.0744565	1.1281	49172	15	14	525	0.130192	0.441356	2.15602e+06	1.77992e+06	1.10249e+06	1.84772e+06	1.51923e+06	1.21426e+06	748215	569572	1.09374e+07	0.197123	0.162737	0.1008	0.168935	0.138902	0.111019	0.0684087	0.0520756
Cre12.g498250.t1.2	Cre12.g498250.t1.2	RPS17	Cytosolic 40S small ribosomal subunit protein S17	Cytosolic 80S ribosomal protein S17	O	-	0.390212	-0.353167	-0.443431	-0.305283	-0.512157	-1.35767	0	0	0.944444	0.736842	0.207602	0.00295529	2.5294	15890	4	4	193	0.0140568	0.977329	252763	236497	131806	244086	112085	85191.2	65260.8	75055.9	1.20274e+06	0.210155	0.196631	0.109588	0.202941	0.0931909	0.0708307	0.0542599	0.0624039
gi|28269742|tpg|DAA00920.1|	gi|28269742|tpg|DAA00920.1| TPA_inf: ribosomal protein S8 (chloroplast) [Chlamydomonas reinhardtii]	28269742	ribosomal protein S8 (chloroplast) [Chlamydomonas reinhardtii]	-	C	-	0.644413	-0.0757223	-0.164494	-0.10889	-0.514993	-0.633943	0	0	0.944444	0.736842	0.207602	0.137719	0.861006	17369	7	7	607	0.20828	0.303346	2.07952e+06	1.99941e+06	1.09463e+06	1.87001e+06	1.74679e+06	1.36902e+06	851877	571282	1.15825e+07	0.179539	0.172623	0.0945067	0.161451	0.150813	0.118196	0.0735483	0.0493227
Cre08.g372100.t1.2	Cre08.g372100.t1.2	HSP70A	HSP70A is one of 9 genes encoding HSP70-like proteins in Chlamydomonas; HSP70A is localized to the cytosol and to flagella; it is inducible by heat shock and light [PMID: 2779571, 1541398, 16151252, 16143837]. Found in the flagellar proteome [PMID: 15998802]	Heat shock protein 70A	O	-	0.513826	-0.158371	-0.31079	-0.242844	-0.515312	-0.960647	0	0	0.944444	0.736842	0.207602	0.0354677	1.45017	71513	22	19	422	0.0771548	0.618253	4.13042e+06	3.79829e+06	2.14064e+06	3.71657e+06	2.86829e+06	1.85694e+06	1.22377e+06	1.13457e+06	2.08695e+07	0.197916	0.182002	0.102573	0.178086	0.137439	0.0889788	0.0586392	0.0543649
Cre03.g181300.t1.2	Cre03.g181300.t1.2	SHKG1	predicted as mitochondrial by Target-P, but expected to be plastidic by homology	5-enolpyruvylshikimate-3-phosphate (EPSP) synthase (EC 2.5.1.19)	C	-	0.499224	-0.217327	-0.257678	-0.258191	-0.51893	-1.00224	0	0	0.944444	0.736842	0.207602	0.0305144	1.5155	54237	8	8	401	0.0698558	0.653138	244102	186468	117302	214956	147994	103021	64731.2	65075.8	1.14365e+06	0.213441	0.163046	0.102568	0.187956	0.129405	0.0900808	0.0566006	0.0569019
Cre10.g423250.t1.2	Cre10.g423250.t1.2	MDY2	Malate dehydrogenase ( MDH) (= malic dehydrogenase) [EC:1.1.1.37]; NAD-dependent; putative glyoxysomal localization; PMID: 1921471	NAD-dependent malate dehydrogenase	O	-	0.548026	-0.235969	-0.187428	-0.117516	-0.519253	-0.867683	0	0	0.944444	0.736842	0.207602	0.0708708	1.14953	36461	2	2	518	0.125597	0.453024	23685.5	22411	10412.2	21538.4	13756.7	14555.7	7943.8	6515.7	120819	0.196041	0.185492	0.0861805	0.17827	0.113862	0.120475	0.0657496	0.0539294
Cre15.g635600.t1.2	Cre15.g635600.t1.2	FAP357	Similar to Nascent Polypeptide Associated Complex alpha subunit	Flagellar Asociated Protein 357	O	-	0.732319	0.0110991	-0.0587683	-0.126504	-0.52243	-0.449457	0	0	0.944444	0.736842	0.207602	0.245179	0.610518	21319	5	5	701	0.321075	0.193354	348596	278054	192605	334394	357620	242863	143934	100422	1.99849e+06	0.17443	0.139132	0.0963753	0.167323	0.178945	0.121523	0.0720214	0.0502489
Cre14.g619166.t1.1	Cre14.g619166.t1.1	CSK6	May have cyclin-dependent protein kinase activity	Casein kinase II-related Ser/Thr kinase, alpha chain	O	-	0.388919	-0.317324	-0.426009	-0.453589	-0.522696	-1.36246	0	0	0.944444	0.736842	0.207602	0.0265523	1.5759	36608	5	5	386	0.0631476	0.684565	48560.4	52617.5	21437.5	33473.4	23386.1	19729.7	7543.7	10046.3	216795	0.223993	0.242707	0.0988838	0.154402	0.107872	0.0910066	0.0347965	0.04634
Cre03.g193750.t1.1	Cre03.g193750.t1.1	GCST	Glycine cleavage system, T protein, (aminomethyltransferase from domain homology)	Glycine cleavage system, T protein	M	-	0.659452	-0.15831	-0.118023	0.055355	-0.523843	-0.600659	0	0	0.944444	0.736842	0.207602	0.129978	0.886129	44945	4	4	603	0.197877	0.315565	78505.2	85614.8	46016.7	92922.1	54524.1	65241.8	52272.1	27814.8	502912	0.156101	0.170238	0.0915005	0.184768	0.108417	0.129728	0.103939	0.0553076
Cre01.g042750.t1.2	Cre01.g042750.t1.2	ACH1	Aconitate hydratase (EC 4.2.1.3), mitochondrial; citrate hydro-lyase; aconitase	Aconitate hydratase	C	-	0.516658	-0.246538	-0.252813	-0.11829	-0.525507	-0.952717	0	0	0.944444	0.736842	0.207602	0.0160385	1.79484	89718	35	35	338	0.0435603	0.788799	1.27052e+07	1.16793e+07	7.04231e+06	1.30612e+07	7.20185e+06	6.52537e+06	5.36321e+06	3.89472e+06	6.74732e+07	0.1883	0.173096	0.104372	0.193576	0.106736	0.0967105	0.0794865	0.0577225
Cre08.g360900.t1.2	Cre08.g360900.t1.2	RPS15	Cytosolic 40S small ribosomal subunit protein S15	Cytosolic 80S ribosomal protein S15	O	-	0.460292	-0.301752	-0.260021	-0.215869	-0.526524	-1.11938	0	0	0.944444	0.736842	0.207602	0.00824266	2.08393	16619	4	4	265	0.0285538	0.894217	760505	620836	413417	897758	379621	341158	251489	267076	3.93186e+06	0.193421	0.157899	0.105145	0.228329	0.0965499	0.0867676	0.0639619	0.0679262
Cre12.g507400.t1.2	Cre12.g507400.t1.2	CGL105	-	predicted protein	M	-	1.10817	0.0680279	0.075831	0.301032	-0.526928	0.148174	0	0	0.944444	0.736842	0.207602	0.936458	0.0285118	77040	9	9	902	0.953069	0.0505742	228940	265823	73625.6	125386	267762	316536	147252	37266.7	1.46259e+06	0.15653	0.181748	0.0503392	0.0857287	0.183074	0.216422	0.100679	0.0254799
Cre09.g415850.t1.2	Cre09.g415850.t1.2	CAG3	NADH:ubiquinone oxidoreductase (Complex I) subunit related to gamma carbonic anhydrase; identical to AY463241 (GCLP1) and identical to AY538681(mitochondrial complex I subunit).	Gamma carbonic anhydrase	O	Non chloroplastic	0.696177	-0.0556926	-0.0754829	-0.0413565	-0.531296	-0.522474	0	1	0.944444	0.763158	0.181287	0.233048	0.632555	32900	9	9	688	0.310956	0.202079	428486	355185	199544	428828	376916	298519	181419	126179	2.39508e+06	0.178903	0.148298	0.0833142	0.179046	0.157371	0.124639	0.0757465	0.0526827
Cre12.g483650.t1.2	Cre12.g483650.t1.2	-	-	(1 of 3) PTHR11584//PTHR11584:SF316 - SERINE/THREONINE PROTEIN KINASE // SERINE/THREONINE-PROTEIN KINASE STN7, CHLOROPLASTIC	O	-	0.486224	-0.219661	-0.250132	-0.251442	-0.531871	-1.04031	0	0	0.944444	0.763158	0.181287	0.0130499	1.88439	50758	9	9	313	0.0382742	0.825822	177504	153472	104142	208565	107040	86277.2	58369.1	61287.2	956656	0.185546	0.160425	0.10886	0.218014	0.11189	0.0901862	0.0610137	0.064064
Cre14.g627488.t1.1	Cre14.g627488.t1.1	-	May contain additional coding sequence in intronic N-island PMID: 27175017	(1 of 1) K02434 - aspartyl-tRNA(Asn)/glutamyl-tRNA(Gln) amidotransferase subunit B (gatB, PET112)	O	-	0.869506	0.346451	-0.0655721	0.136431	-0.534823	-0.201732	0	0	0.944444	0.763158	0.181287	0.851135	0.0700015	25299	2	2	885	0.882872	0.0531943	14080.1	27115.1	12974.3	43698.6	31264.8	23315.2	17762.9	12753.9	182965	0.0769551	0.148198	0.0709113	0.238836	0.170879	0.12743	0.0970837	0.0697071
Cre03.g177200.t1.2	Cre03.g177200.t1.2	CRB3	RNA-binding protein of the CELF (CUGBP-ETR-3-like factors) family containing three RRM domains; spacer between RRM 2 and RRM 3 is rich in Met and Gly; subunit of the circadian RNA-binding protein CHLAMY 1 [PMID: 15190002]	RNA-binding protein C3, CELF family, subunit of CHLAMY1	O	-	0.308252	-0.501023	-0.507018	-0.497899	-0.541426	-1.69782	0	0	0.944444	0.763158	0.181287	0.00155323	2.80877	44889	5	5	137	0.0104077	0.994154	210449	156253	101033	141221	66393.3	48619.5	32104.3	40595.1	796669	0.264161	0.196133	0.126819	0.177265	0.0833387	0.0610285	0.0402983	0.0509561
Cre16.g680700.t1.2	Cre16.g680700.t1.2	-	-	(1 of 1) PF12481 - Aluminium induced protein (DUF3700)	O	-	0.702928	-0.0617343	-0.127046	-0.00300987	-0.5425	-0.508551	0	0	0.944444	0.763158	0.181287	0.213018	0.671583	31371	2	2	669	0.292303	0.218009	45342.8	37647.1	23690.3	38376	39334.5	28098.6	23526.7	11004.2	247020	0.183559	0.152405	0.0959042	0.155356	0.159236	0.11375	0.0952418	0.0445479
Cre02.g106600.t1.2	Cre02.g106600.t1.2	RPS19	Cytosolic 40S small ribosomal subunit protein S19	Cytosolic 80S ribosomal protein S19	O	-	0.397211	-0.354929	-0.38879	-0.302378	-0.54266	-1.33202	0	0	0.944444	0.763158	0.181287	0.00197423	2.7046	17044	4	4	155	0.0116925	0.989901	722988	670266	409700	734202	319302	273815	204215	210453	3.54494e+06	0.203949	0.189077	0.115573	0.207113	0.0900726	0.0772411	0.0576075	0.0593671
Cre01.g021600.t1.2	Cre01.g021600.t1.2	HEL1	-	DEAD-box RNA helicase	O	-	0.526576	-0.161673	-0.187889	-0.245263	-0.545522	-0.925286	0	0	0.944444	0.763158	0.181287	0.0218535	1.66048	66581	3	3	370	0.0542203	0.726853	59394.5	42293.8	38387.5	67969.9	40932.9	27440.2	21823.6	19355.1	317598	0.187012	0.133168	0.120868	0.214013	0.128883	0.0863994	0.0687148	0.0609422
Cre02.g147900.t1.1	Cre02.g147900.t1.1	PYK5	pyruvate kinase (PK) [EC 2.7.1.40]	Pyruvate kinase	O	-	0.613255	-0.0834398	-0.236465	-0.153403	-0.54569	-0.705442	0	0	0.944444	0.763158	0.181287	0.148026	0.829662	66260	5	5	616	0.220597	0.288375	170325	164986	84514.4	116166	140553	95715.4	59364.6	33066.4	864690	0.196978	0.190804	0.0977395	0.134343	0.162547	0.110693	0.0686542	0.0382408
Cre14.g621751.t1.1	Cre14.g621751.t1.1	USP	related to UDP-N-acetylglucosamine pyrophosphorylase (EC 2.7.7.23) and related to UTP-glucose-1-phosphate uridylyltransferase (EC 2.7.7.9) = UDP-glucose pyrophosphorylase (UDPGP) (UGPase)	Wide substrate-specificity UDP-sugar pyrophosphorylase	O	-	0.623101	0.127299	-0.239676	-0.875893	-0.545942	-0.682463	0	0	0.944444	0.763158	0.181287	0.186796	0.728632	89338	2	2	651	0.263408	0.242359	4165.49	4909.96	2862.46	3999.09	5584.26	2827.5	380.932	1137.68	25867.4	0.161033	0.189813	0.110659	0.1546	0.21588	0.109307	0.0147264	0.0439811
Cre02.g077300.t1.2	Cre02.g077300.t1.2	NOP1	Homologue of Fibrillarin; required for pre-ribosomal RNA processing. Likely carries the methyltransferase activity that modifies the C/D snoRNA-guided 2'OH methylation of pre-rRNA; Gene has no introns	Nucleolar protein, Component of C/D snoRNPs	O	-	0.738611	0.0131645	-0.0477469	-0.060083	-0.548654	-0.437113	0	0	0.944444	0.763158	0.181287	0.305455	0.515053	33129	16	16	730	0.38412	0.157909	2.98095e+06	2.63032e+06	1.46125e+06	3.24146e+06	3.0727e+06	2.35647e+06	1.27245e+06	916404	1.7932e+07	0.166237	0.146683	0.0814882	0.180764	0.171353	0.131411	0.0709597	0.0511044
Cre07.g325746.t1.1	Cre07.g325746.t1.1	RPL38	Component of cytosolic 80S ribosome and 60S large subunit	Ribosomal protein L38	O	-	0.494083	-0.278085	-0.22054	-0.233264	-0.552639	-1.01718	0	0	0.944444	0.763158	0.181287	0.0238382	1.62273	7926	2	2	378	0.0578929	0.708253	222301	184087	116995	176432	117181	110786	68375.9	49424	1.04558e+06	0.21261	0.176062	0.111895	0.168741	0.112072	0.105956	0.0653951	0.0472694
Cre02.g098450.t1.2	Cre02.g098450.t1.2	EIF2G	Putative eukaryotic translation initiation factor 2 subunit 3	eIF2 gamma subunit	O	-	0.646872	-0.0848395	-0.135983	-0.137055	-0.553902	-0.628447	0	0	0.944444	0.763158	0.181287	0.180958	0.742422	50664	7	7	642	0.258753	0.248427	501955	461439	235869	398676	412882	337389	172035	111357	2.6316e+06	0.190741	0.175345	0.0896295	0.151496	0.156894	0.128207	0.0653726	0.0423154
Cre17.g744147.t1.1	Cre17.g744147.t1.1	-	-	(1 of 1) K12854 - pre-mRNA-splicing helicase BRR2 (SNRNP200, BRR2)	O	-	0.661516	0.0177884	-0.288002	-0.121229	-0.554522	-0.596152	0	0	0.944444	0.763158	0.181287	0.234887	0.629141	241697	8	8	692	0.311599	0.200714	37038.7	36455.7	15018.7	26602.5	38587.3	18783	11360.7	7419.93	191267	0.19365	0.190602	0.0785225	0.139086	0.201746	0.098203	0.0593971	0.0387937
Cre02.g141100.t1.2	Cre02.g141100.t1.2	CPL23	chloroplast lumenal protein	Conserved in the Plant Lineage	C	-	0.64009	-0.0448753	-0.159059	-0.119374	-0.557681	-0.643653	0	0	0.944444	0.763158	0.181287	0.145794	0.836262	42354	6	6	612	0.21869	0.291501	245894	235478	128606	254069	221755	163264	97698.5	70351.1	1.41712e+06	0.173517	0.166167	0.090752	0.179286	0.156483	0.115209	0.0689418	0.0496439
Cre03.g207825.t1.1	Cre03.g207825.t1.1	-	-	(1 of 1) K03241 - translation initiation factor eIF-2B subunit gamma (EIF2B3)	O	-	1.01501	0.206375	0.125983	-0.0432164	-0.557998	0.0214913	0	0	0.944444	0.763158	0.181287	0.70546	0.151528	53533	2	2	857	0.755674	0.0631421	17903.8	15645.8	11577.5	19481	28795.2	20911.3	10480.9	5390.29	130186	0.137525	0.120181	0.0889307	0.14964	0.221186	0.160627	0.0805073	0.0414046
gi|28269737|tpg|DAA00915.1|	gi|28269737|tpg|DAA00915.1| TPA_inf: ribosomal protein L2 (chloroplast) [Chlamydomonas reinhardtii]	28269737	ribosomal protein L2 (chloroplast) [Chlamydomonas reinhardtii]	-	C	-	0.59644	-0.137254	-0.165611	-0.0861104	-0.558006	-0.745552	0	0	0.944444	0.763158	0.181287	0.0841557	1.07492	30993	11	10	542	0.142537	0.412686	3.86881e+06	3.42804e+06	1.99971e+06	3.93081e+06	2.82049e+06	2.34118e+06	1.64005e+06	1.08762e+06	2.11167e+07	0.183211	0.162338	0.094698	0.186147	0.133567	0.110868	0.0776659	0.0515051
Cre10.g424450.t1.2	Cre10.g424450.t1.2	TOM40	-	40 kDa translocon at mitochondrial outer envelope membrane	O	-	0.745055	0.0460227	-0.0684339	-0.105127	-0.559648	-0.42458	0	0	0.944444	0.763158	0.181287	0.274925	0.560786	37246	11	11	712	0.354468	0.174404	1.11486e+06	1.05924e+06	647303	1.17241e+06	1.23949e+06	904813	508137	323170	6.96942e+06	0.159964	0.151983	0.0928777	0.168222	0.177847	0.129826	0.0729096	0.0463698
Cre16.g683750.t1.2	Cre16.g683750.t1.2	CGL67	Conserved in the Green Lineage	Mpv17/PMP22 family protein with unknown function	C	-	0.722837	0.108336	-0.180635	-0.156414	-0.5605	-0.468257	0	0	0.944444	0.763158	0.181287	0.242954	0.614475	26794	2	2	698	0.31953	0.194906	44197.3	46654	26238.8	47271	56719.5	30779	18303.3	13004.5	283167	0.156082	0.164758	0.0926617	0.166937	0.200304	0.108695	0.0646378	0.0459253
Cre03.g190100.t1.1	Cre03.g190100.t1.1	EIF3B	putative Eukaryotic translation initiation factor 3 subunit 9 (eIF-3 eta) (eIF3 p110) (eIF3b) (p82)	Eukaryotic translation initiation factor 3, subunit B	O	-	0.375296	-0.327498	-0.445459	-0.407839	-0.568305	-1.4139	0	0	0.944444	0.763158	0.181287	0.00571832	2.24273	83052	12	11	232	0.0226268	0.934185	716739	621410	366576	604552	337181	222802	143326	163354	3.17594e+06	0.225678	0.195662	0.115423	0.190354	0.106167	0.0701532	0.0451287	0.0514347
Cre11.g478156.t1.1	Cre11.g478156.t1.1	AP1B1	Expressed protein. Beta1-Adaptin, clathrin adaptor complex subunit, putative member of AP-1 complex; May contain additional coding sequence in intronic N-island PMID: 27175017	Beta1-Adaptin	O	-	0.831691	0.136566	-0.140066	0.0925335	-0.568616	-0.265881	0	0	0.944444	0.763158	0.181287	0.546266	0.262596	91908	3	3	826	0.607109	0.0844616	49552	47709	17251.4	50790.8	67862.1	34556.9	21348	13714.2	302784	0.163654	0.157568	0.0569758	0.167746	0.224127	0.11413	0.0705056	0.0452935
Cre09.g397697.t1.1	Cre09.g397697.t1.1	RPL4	Component of cytosolic 80S ribosome and 60S large subunit	Ribosomal protein L4	O	-	0.53326	-0.192393	-0.235329	-0.172013	-0.570202	-0.907089	0	0	0.944444	0.763158	0.181287	0.0507868	1.29425	45053	20	19	467	0.0998336	0.532749	7.00997e+06	6.02e+06	3.48774e+06	5.83435e+06	4.50115e+06	3.50161e+06	2.34709e+06	1.56961e+06	3.42715e+07	0.204542	0.175656	0.101768	0.170239	0.131338	0.102173	0.0684853	0.0457992
Cre07.g342350.t1.2	Cre07.g342350.t1.2	PDE14	cAMP-specific phosphodiesterase similar to phosphodiesterase 4D of Homo sapiens AAA03592.1	3',5'-cyclic-nucleotide phosphodiesterase	O	-	0.493951	-0.128611	-0.425684	-0.266116	-0.570285	-1.01756	0	0	0.944444	0.763158	0.181287	0.0446809	1.34988	89738	3	3	447	0.0917609	0.563473	43937.6	32908.1	21004.9	35882.4	32675.8	12348.6	11381.6	9651.53	199790	0.219919	0.164713	0.105134	0.1796	0.16355	0.0618078	0.0569677	0.0483083
gi|28269739|tpg|DAA00917.1|	gi|28269739|tpg|DAA00917.1| TPA_inf: ribosomal protein L16 (chloroplast) [Chlamydomonas reinhardtii]	28269739	ribosomal protein L16 (chloroplast) [Chlamydomonas reinhardtii]	-	C	-	0.587248	-0.135195	-0.185657	-0.12267	-0.574001	-0.767959	0	0	0.944444	0.763158	0.181287	0.0979604	1.00895	15515	4	4	560	0.160585	0.377811	860477	766420	418715	762758	630295	499816	315681	203416	4.45758e+06	0.193037	0.171936	0.0939334	0.171115	0.141399	0.112127	0.0708191	0.0456338
Cre09.g389689.t1.1	Cre09.g389689.t1.1	ASD1	-	Aspartate semialdehyde dehydrogenase	C	Stroma	0.508613	-0.201726	-0.259481	-0.201008	-0.574406	-0.975361	0	1	0.944444	0.789474	0.154971	0.0371496	1.43005	40138	8	8	427	0.0798674	0.60736	888239	765278	440874	791023	558218	421054	277528	210758	4.35297e+06	0.204054	0.175806	0.101281	0.18172	0.128238	0.096728	0.063756	0.048417
Cre17.g703900.t1.2	Cre17.g703900.t1.2	IFT172	Component of peripheral subcomplex of IFT-B particle; contains WD40 and TPR repeats	Intraflagellar Transport Protein 172	O	-	0.651192	-0.062011	-0.0667576	-0.209531	-0.574638	-0.618846	0	0	0.944444	0.789474	0.154971	0.122368	0.912331	198852	3	2	590	0.190397	0.328508	21281.6	17149.9	14270.8	19864.3	18449.8	14706.4	8808.81	5289.76	119821	0.177611	0.143129	0.119101	0.165783	0.153978	0.122736	0.0735162	0.044147
Cre13.g571500.t1.2	Cre13.g571500.t1.2	CST2	transmembrane protein; shows similarity to various transporters and permeases; highly expressed; small gene family on chromosome 13, appears specific to Chlamydomonadales	Chlamydomonas-specific membrane transporter of unknown function	O	-	0.681644	0.0175791	-0.136009	-0.164729	-0.575067	-0.552909	0	0	0.944444	0.789474	0.154971	0.24306	0.614286	24224	2	2	699	0.319212	0.194832	402657	286115	167704	383602	419290	209186	114767	102050	2.08537e+06	0.193086	0.137201	0.0804195	0.183949	0.201062	0.100311	0.0550342	0.0489362
Cre10.g445600.t1.1	Cre10.g445600.t1.1	-	-	(1 of 1) K14569 - ribosome biogenesis protein BMS1 (BMS1)	O	-	0.403861	-0.384877	-0.392441	-0.219295	-0.577463	-1.30807	0	0	0.944444	0.789474	0.154971	0.0135654	1.86757	151486	2	2	320	0.0389157	0.81915	3660.55	2517.63	1468.81	2347.4	1508.93	1019.89	886.481	621.047	14030.7	0.260895	0.179437	0.104685	0.167304	0.107545	0.0726893	0.0631814	0.0442633
Cre12.g537800.t1.2;Cre02.g086300.t1.1	Cre12.g537800.t1.2	RPL7	Cytosolic 60S large ribosomal subunit protein L7	Cytosolic 80S ribosomal protein L7	O	-	0.446289	-0.313112	-0.296886	-0.265446	-0.577605	-1.16395	0	0	0.944444	0.789474	0.154971	0.025848	1.58757	27672	13	13	383	0.0619543	0.69053	4.79093e+06	3.78005e+06	2.07906e+06	3.37269e+06	2.32974e+06	1.90814e+06	1.12829e+06	892015	2.02809e+07	0.236228	0.186384	0.102513	0.166299	0.114873	0.0940857	0.0556331	0.043983
Cre02.g141400.t1.2	Cre02.g141400.t1.2	PCK1	phosphoenolpyruvate carboxykinase; PEP carboxykinase (EC 4.1.1.49); based on high similarity to PEPCK from Panicum maximum (GenBank AAQ10076) and many other plants; Target-P predicts no organelle targeting, so probably cytosolic form; may represent a minor splice variant of PCK1a	Phosphoenolpyruvate carboxykinase	C	-	0.380957	-0.39229	-0.363892	-0.324308	-0.577875	-1.3923	0	0	0.944444	0.789474	0.154971	0.00472373	2.32572	68007	17	17	218	0.0198917	0.950206	2.25299e+06	1.63275e+06	1.05064e+06	2.02941e+06	912996	706363	497904	536409	9.61947e+06	0.234212	0.169734	0.10922	0.210969	0.0949113	0.0734305	0.0517601	0.0557629
Cre06.g293950.t1.2	Cre06.g293950.t1.2	SHMT2	Serine hydroxymethyltransferase, by homology to Arabidopsis gene (Identifier 023254); found in the flagellar proteome [PMID: 15998802]	Serine hydroxymethyltransferase	O	-	0.394009	-0.398121	-0.354291	-0.224853	-0.58267	-1.3437	0	0	0.944444	0.789474	0.154971	0.00437333	2.35919	53810	3	3	212	0.0189373	0.955794	82501.8	62713.7	39003.9	85838.8	32986.9	27737.8	23241	22439.5	376463	0.21915	0.166587	0.103606	0.228014	0.0876232	0.0736799	0.0617351	0.0596061
Cre01.g024350.t1.2	Cre01.g024350.t1.2	-	-	(1 of 2) PTHR10766//PTHR10766:SF49 - TRANSMEMBRANE 9 SUPERFAMILY PROTEIN // SUBFAMILY NOT NAMED	SP	-	0.571584	-0.158895	-0.174883	-0.201954	-0.583945	-0.806963	0	0	0.944444	0.789474	0.154971	0.0909866	1.04102	70606	3	3	549	0.152141	0.39466	57365.8	52467.2	30114.6	44343.7	39788.5	35075.6	18915.7	11558.1	289629	0.198066	0.181153	0.103976	0.153105	0.137377	0.121105	0.0653101	0.0399066
Cre08.g373050.t1.1	Cre08.g373050.t1.1	BCC3	Acetyl-CoA biotin carboxylase/carboxyl carrier; May contain additional coding sequence in intronic N-island PMID: 27175017; ts-lethal mutant was isolated (PMID 29743196)	Acetyl-CoA biotin carboxyl carrier	M	-	0.617948	0.0193614	-0.220078	-0.185097	-0.587594	-0.694444	0	0	0.944444	0.789474	0.154971	0.099702	1.0013	289068	51	51	564	0.162281	0.373823	4.61551e+06	4.57745e+06	3.03423e+06	5.58909e+06	4.82594e+06	2.75769e+06	1.9813e+06	1.4446e+06	2.88258e+07	0.160117	0.158797	0.105261	0.193892	0.167417	0.0956675	0.0687336	0.0501147
Cre05.g245550.t1.1	Cre05.g245550.t1.1	PIK1	Phosphatidylinositol 4-kinase (PI4K), phosphotransferase	Phosphatidylinositol 4-kinase	M	-	0.227101	-0.397372	-1.14122	-0.868569	-0.589014	-2.11163	0	0	0.944444	0.789474	0.154971	0.184764	0.733383	239303	2	2	648	0.261749	0.244441	1535.48	2224.02	272.894	4590.15	614.994	160.663	36.9339	1182.53	10580.7	0.14512	0.210195	0.0257916	0.433822	0.058124	0.0151844	0	0.111763
Cre04.g214502.t1.1;Cre01.g052950.t1.1	Cre04.g214502.t1.1	UGE	ts-lethal mutant has fragile cell membrane when poked with a needle at restrictive temperature (PMID 29743196)	UDP-D-glucose/UDP-D-galactose 4-epimerase 5	O	-	0.335721	-0.38138	-0.549982	-0.396875	-0.589092	-1.57467	0	0	0.944444	0.789474	0.154971	0.00910975	2.04049	39235	5	4	277	0.0301904	0.881053	198761	166475	77899.4	153333	82594.4	46920.9	31236.3	39495	796714	0.249476	0.208951	0.0977759	0.192456	0.103669	0.058893	0.0392064	0.0495724
Cre16.g650550.t1.2;Cre07.g325734.t1.1	Cre16.g650550.t1.2	FAP103	Flagellar Associated Protein similar to nucleoside diphosphate kinase, found in the flagellar proteome	Flagellar Associated Protein 103	O	-	0.485899	-0.209854	-0.370213	0.0139049	-0.591101	-1.04127	0	0	0.944444	0.789474	0.154971	0.104629	0.980347	16588	2	2	571	0.168213	0.362976	50863.8	33255.3	15610.6	57566.1	31372.9	14179.1	16118.5	14759.3	233726	0.217622	0.142284	0.0667901	0.246298	0.13423	0.0606655	0.0689632	0.063148
Cre06.g290950.t1.2	Cre06.g290950.t1.2	RPS5	Cytosolic 40S small ribosomal subunit protein S5	Cytosolic 80S ribosomal protein S5	O	-	0.427502	-0.299609	-0.327474	-0.251117	-0.593178	-1.226	0	0	0.944444	0.789474	0.154971	0.0142557	1.84601	21796	4	4	328	0.0398987	0.810407	683264	538258	310287	668281	342752	253230	174039	170522	3.14063e+06	0.217556	0.171385	0.0987975	0.212785	0.109135	0.0806303	0.0554151	0.0542955
Cre09.g386650.t1.2	Cre09.g386650.t1.2	ANT1	Adenine Nucleotide Translocator 1, mitochondrial; ADP,ATP carrier protein (ADP/ATP translocase) (Adenine nucleotide translocator) [gi:113465, PMID: 8455552]	ADP/ATP carrier protein, mitochondrial	O	Non chloroplastic	0.713179	0.00338833	-0.0723178	-0.105729	-0.595151	-0.487663	0	1	0.944444	0.815789	0.128655	0.221537	0.654554	33677	15	15	674	0.301737	0.210984	1.92648e+07	1.78898e+07	1.18093e+07	1.93802e+07	1.94157e+07	1.51456e+07	9.25751e+06	4.92275e+06	1.17086e+08	0.164536	0.152792	0.10086	0.165522	0.165824	0.129355	0.0790661	0.042044
Cre06.g275100.t1.2	Cre06.g275100.t1.2	-	-	Nucleolin	O	-	0.467769	-0.192278	-0.309314	-0.300469	-0.595955	-1.09613	0	0	0.944444	0.815789	0.128655	0.0163474	1.78655	53722	11	11	339	0.0442681	0.785192	2.16617e+06	1.85684e+06	1.26586e+06	2.15626e+06	1.39128e+06	910880	633745	546696	1.09277e+07	0.198227	0.16992	0.115839	0.19732	0.127317	0.0833548	0.0579942	0.0500283
Cre03.g199647.t1.1	Cre03.g199647.t1.1	-	Forms the core of the Exon Junction Complex which associates to mRNAs upstream of the splicing sites and accompanies it until the first round of translation	Eukaryotic translation initiation factor 4A3	O	-	0.282608	-0.431787	-0.644894	-0.558264	-0.599216	-1.82312	0	0	0.944444	0.815789	0.128655	0.00105469	2.97687	45851	6	5	116	0.0083466	0.997847	425735	408814	245845	412874	157526	92604.5	67982.4	103897	1.91528e+06	0.222284	0.213449	0.12836	0.215569	0.0822472	0.0483504	0.0354948	0.0542463
Cre04.g223850.t1.2	Cre04.g223850.t1.2	HEL23	Cytoplasmic DExD/H-box helicase, stimulates mRNA 5'-decapping. Homologue of S. cerevisiae Dhh1. Might be involved in the translational control of some specific mRNAs.	Cytoplasmic DExD/H-box RNA helicase	O	-	0.47124	-0.205755	-0.309667	-0.287294	-0.602886	-1.08547	0	0	0.944444	0.815789	0.128655	0.0304812	1.51597	46691	12	12	400	0.0699543	0.653387	1.01474e+06	896730	508755	872335	631831	439536	262552	217670	4.84415e+06	0.209478	0.185116	0.105025	0.18008	0.130432	0.0907354	0.0541997	0.0449345
Cre17.g715250.t1.2	Cre17.g715250.t1.2	BCC1	biotin-containing subunit of the chloroplastic acetyl-coenzyme A carboxylase; N-terminal sequence identified by Edman degradation is AAKT...	Acetyl-CoA biotin carboxyl carrier	C	-	0.598728	-0.0504964	-0.179981	-0.158109	-0.608004	-0.740026	0	0	0.944444	0.815789	0.128655	0.0740316	1.13058	23618	18	18	524	0.129697	0.442706	1.20722e+09	1.14724e+09	8.07676e+08	1.42184e+09	1.07471e+09	7.58009e+08	5.61214e+08	3.50628e+08	7.32854e+09	0.164729	0.156545	0.11021	0.194014	0.146647	0.103432	0.0765792	0.0478441
Cre09.g391900.t1.1	Cre09.g391900.t1.1	TRXh2	This protein was previously named Ch1 [PMID: 2439, PMID: 2191628, PMID: 11538123, PMID: 7632918]. mRNA level regulated by light, circadian clock and heavy metals [PMID: 11898433; PMID: 1436225, PMID: 1398712, PMID: 11538123	Thioredoxin h1, cytosolic	O	-	0.368797	-0.355802	-0.483077	-0.330637	-0.608944	-1.4391	0	0	0.944444	0.815789	0.128655	0.00685286	2.16413	11950	3	3	245	0.0256773	0.915981	55025	48177.9	26984	38161.8	24252.6	15840.6	12602.9	9390.41	230435	0.238787	0.209074	0.1171	0.165608	0.105247	0.0687421	0.0546916	0.0407508
Cre02.g101400.t1.2	Cre02.g101400.t1.2	CHC1	Clathrin Heavy Chain, vesicle coat protein; Expressed Protein. ts-lethal mutant was isolated (PMID 29743196)	Clathrin Heavy Chain	O	-	0.667816	-0.0520894	-0.128065	-0.131123	-0.61154	-0.582476	0	0	0.944444	0.815789	0.128655	0.204663	0.688962	191116	30	30	661	0.284236	0.225295	1.27271e+06	1.23959e+06	680981	999193	1.12886e+06	923023	503515	244405	6.99227e+06	0.182016	0.17728	0.0973905	0.1429	0.161444	0.132006	0.0720102	0.0349535
Cre04.g217921.t1.1	Cre04.g217921.t1.1	COPB1	Expressed Protein. Beta-COP. Subunit of COP-I complex involved in vesicle coat formation.	Beta subunit of COP-I complex	O	-	0.639249	-0.0198913	-0.151273	-0.204323	-0.620045	-0.64555	0	0	0.944444	0.815789	0.128655	0.158982	0.798652	105702	13	13	623	0.234262	0.273877	444465	395577	236094	409035	424567	279227	147490	98110.6	2.43457e+06	0.182564	0.162484	0.0969759	0.168012	0.174391	0.114693	0.0605816	0.040299
Cre14.g614100.t1.2	Cre14.g614100.t1.2	GTR26	dolichyl-diphosphooligosaccharide-protein glycosyltransferase (DDOST) (a glycosyl transferase), also known as oligosaccharyltransferase (EC 2.4.1.119)	Dolichyl-diphosphooligosaccharide-protein glycosyltransferase	SP	-	0.591327	-0.168275	-0.0876218	-0.16357	-0.620246	-0.757972	0	0	0.944444	0.815789	0.128655	0.0928063	1.03242	46397	6	6	550	0.154902	0.390122	201798	137722	109918	168360	136975	112559	75422.2	40363.9	983119	0.205263	0.140087	0.111805	0.171251	0.139327	0.114492	0.0767172	0.041057
Cre06.g273413.t1.1	Cre06.g273413.t1.1	-	-	(1 of 1) K14835 - ribosomal RNA methyltransferase Nop2 [EC:2.1.1.-] (NOP2)	C	-	0.529184	-0.127719	-0.252257	-0.285846	-0.621469	-0.918159	0	0	0.944444	0.815789	0.128655	0.0693024	1.15925	94170	3	2	513	0.124015	0.458332	74297.6	64029.7	37604.6	60523.4	55367.5	35819.9	19471.3	14469.5	361584	0.205478	0.177081	0.104	0.167384	0.153125	0.0990641	0.05385	0.0400171
Cre09.g390763.t1.1	Cre09.g390763.t1.1	FAP354	Similar to RAB2 in mammals	Rab-like GTP-Binding Flagellar Associated Protein 354	O	-	0.571475	-0.0382604	-0.234101	-0.179165	-0.621553	-0.807238	0	0	0.944444	0.815789	0.128655	0.0654205	1.18429	23825	5	5	502	0.119633	0.472049	200133	187089	127735	248633	183256	109131	84556.3	59430	1.19996e+06	0.166782	0.155913	0.106449	0.207201	0.152718	0.0909452	0.0704657	0.0495265
Cre12.g550850.t1.2	Cre12.g550850.t1.2	PSBP1	Chloroplast precursor (OEE2) (23 kDa subunit of oxygen evolving complex of photosystem II) (OEC 23 kDa subunit) (23 kDa thylakoid membrane protein) (OEC23);PMID: 3468511; targeted to thylakoid lumen by TAT pathway	Photosystem II Oxygen Evolution Enhancer protein 2	C	-	0.735004	0.0164988	-0.0306019	-0.0843156	-0.623543	-0.444176	0	0	0.944444	0.815789	0.128655	0.284903	0.545303	25940	14	14	718	0.364263	0.168718	2.39368e+07	2.21335e+07	1.31573e+07	2.57394e+07	2.48636e+07	2.06276e+07	1.08356e+07	6.12428e+06	1.47418e+08	0.162373	0.150141	0.0892518	0.174601	0.168661	0.139926	0.0735024	0.0415436
Cre16.g663200.t1.1	Cre16.g663200.t1.1	FAP295	Flagellar Associated Protein, found in the flagellar proteome; Similar to cyclic nucleotide dependent protein kinase	Flagellar Associated Protein 295	O	-	0.642564	-0.0768696	-0.117121	-0.181528	-0.626689	-0.638087	0	0	0.944444	0.815789	0.128655	0.193667	0.712944	80121	8	6	655	0.271429	0.23554	153664	121753	68290.7	112752	128737	92973.5	44960.8	26634	749765	0.204949	0.162388	0.0910828	0.150384	0.171703	0.124004	0.0599665	0.0355231
Cre01.g026550.t1.1	Cre01.g026550.t1.1	CCT7	T-complex protein 1, eta subunit (TCP-1-eta) (CCT-eta) (TCPH); subunit of cytosolic chaperonin complex. ts-lethal mutant was isolated (PMID 29743196)	T-complex protein 1, eta subunit	O	-	0.701679	-0.0468694	-0.0577971	-0.150783	-0.628984	-0.511117	0	0	0.944444	0.815789	0.128655	0.237201	0.624884	61958	8	8	695	0.31331	0.199019	215001	228776	135915	176909	193006	200269	96046.9	41568.6	1.28749e+06	0.166992	0.177691	0.105566	0.137406	0.149909	0.15555	0.0746001	0.0322865
Cre03.g171350.t1.2	Cre03.g171350.t1.2	SEC61A	Expressed Protein. Similar to Sec61-alpha, subunit of the ER-protein translocase.	SEC61-alpha subunit of ER-translocon	SP	Non chloroplastic	0.530391	-0.151399	-0.252506	-0.177277	-0.630478	-0.914872	0	1	0.944444	0.842105	0.102339	0.0591635	1.22795	52812	4	4	489	0.111068	0.496091	121765	116912	63873.8	112375	85926.1	65366.2	42466.5	26314.3	634999	0.191757	0.184114	0.100589	0.176969	0.135317	0.102939	0.0668764	0.0414399
Cre16.g654500.t1.1	Cre16.g654500.t1.1	EIF3F	Putative Eukaryotic translation initiation factor 3 subunit 5 (eIF-3 epsilon) (eIF3 p32 subunit) (eIF3f)	Eukaryotic translation initiation factor 3, subunit F	C	-	0.459818	-0.234418	-0.339042	-0.208744	-0.63314	-1.12087	0	0	0.944444	0.842105	0.102339	0.0321116	1.49334	32133	6	5	408	0.0722512	0.641398	144597	130800	65943	123418	84283.6	59919.1	40777.9	28723.6	678463	0.213125	0.192789	0.0971947	0.181909	0.124227	0.088316	0.0601033	0.0423363
Cre03.g187450.t1.2	Cre03.g187450.t1.2	RPI1	Ribose-5-phosphate isomerase (EC 5.3.1.6), pentose phosphate isomerase; likely plastid precursor based on putative organelle-targeting N-terminal sequence and similarity to spinach plastid ribose phosphate isomerase (GenBank AAL77589)	Ribose-5-phosphate isomerase	C	Stroma	0.390874	-0.420343	-0.31148	-0.344178	-0.63596	-1.35522	0	1	0.944444	0.868421	0.0760234	0.0414398	1.38258	29029	2	2	438	0.0868533	0.581454	59003.4	46067.5	19759.7	31653	22414.8	22486.2	8945.44	7319.06	217649	0.271094	0.21166	0.0907869	0.145432	0.102986	0.103314	0.0411003	0.0336278
Cre12.g512600.t1.2	Cre12.g512600.t1.2	RPL18	Cytosolic 60S large ribosomal subunit protein L18	Cytosolic 80S ribosomal protein L18	C	-	0.427841	-0.315932	-0.322092	-0.238706	-0.636522	-1.22485	0	0	0.944444	0.868421	0.0760234	0.0185083	1.73263	21145	7	7	350	0.0485445	0.761006	1.9664e+06	1.62643e+06	883316	1.62248e+06	950035	774717	509811	374679	8.70787e+06	0.225819	0.186777	0.101439	0.186324	0.109101	0.0889674	0.0585461	0.0430276
Cre01.g011000.t1.2	Cre01.g011000.t1.2	RPL6	Cytosolic 60S large ribosomal subunit protein L6	Cytosolic 80S ribosomal protein L6	O	-	0.422254	-0.301342	-0.359448	-0.283614	-0.637012	-1.24382	0	0	0.944444	0.868421	0.0760234	0.0154839	1.81012	24357	10	10	335	0.0424304	0.795376	9.76049e+06	8.69756e+06	5.11887e+06	7.23903e+06	4.87674e+06	3.80145e+06	2.66416e+06	1.66981e+06	4.38281e+07	0.222699	0.198447	0.116794	0.165169	0.11127	0.0867355	0.0607865	0.0380992
Cre12.g530650.t1.1;Cre12.g530600.t1.1	Cre12.g530650.t1.1	GLN2	Glutamine synthetase (EC 6.3.1.2), chloroplast precursor (Glutamate--ammonia ligase) (GS2), CO2-responsive gene; identical to GLNA2_CHLRE cDNA [SwissProt Q42689), PMID: 8938407]; arranged head-to-head with another glutamine synthetase gene. GLN3; GLN2 & GLN3 are very nearly identical at the predicted aa level, and also nearly identical in the coding sequence at the nucleotide level	Glutamine synthetase	C	-	0.299936	-0.552293	-0.484928	-0.327736	-0.640568	-1.73727	0	0	0.944444	0.868421	0.0760234	0.00118711	2.92551	41715	11	11	122	0.00893253	0.997031	1.13808e+06	994433	579101	1.45622e+06	319066	325573	272282	333164	5.41792e+06	0.210059	0.183545	0.106886	0.268778	0.0588908	0.0600918	0.0502558	0.061493
Cre09.g415950.t1.2	Cre09.g415950.t1.2	PRPL6	imported to chloroplast; Chloroplast large ribosomal subunit protein L6	Chloroplast ribosomal protein L6	C	-	0.480326	-0.260693	-0.234541	-0.195526	-0.640784	-1.05791	0	0	0.944444	0.868421	0.0760234	0.0335275	1.4746	22335	12	12	413	0.0745236	0.631393	1.77658e+06	1.40112e+06	831983	1.57213e+06	974748	816460	530382	359506	8.26292e+06	0.215007	0.169567	0.100689	0.190264	0.117967	0.0988102	0.0641882	0.0435083
Cre02.g102250.t1.2;Cre03.g150700.t1.1	Cre02.g102250.t1.2	RPS3	Cytosolic 40S small ribosomal subunit protein S3	Cytosolic 80S ribosomal protein S3	O	-	0.426922	-0.278914	-0.318644	-0.305423	-0.641302	-1.22795	0	0	0.944444	0.868421	0.0760234	0.0123721	1.90756	21136	13	12	307	0.0369955	0.834784	7.24152e+06	6.39904e+06	3.90559e+06	6.67219e+06	3.80992e+06	3.07235e+06	1.93315e+06	1.52393e+06	3.45577e+07	0.209549	0.18517	0.113017	0.193074	0.110248	0.0889049	0.0559397	0.0440983
Cre09.g400650.t1.2	Cre09.g400650.t1.2	RPS6	Cytosolic 40S small ribosomal subunit protein S6	Cytosolic 80S ribosomal protein S6	O	-	0.40846	-0.319008	-0.349188	-0.311354	-0.645972	-1.29173	0	0	0.944444	0.868421	0.0760234	0.012876	1.89022	28589	11	11	311	0.038007	0.8281	5.24838e+06	4.5198e+06	2.62306e+06	4.16361e+06	2.51778e+06	2.0227e+06	1.28072e+06	940802	2.33168e+07	0.22509	0.193843	0.112496	0.178567	0.107981	0.0867483	0.0549268	0.0403486
Cre07.g328200.t1.2	Cre07.g328200.t1.2	PSBP6	shows similarity to PSBP (OEE2, oxygen-evolving enhancer protein 2 of photosystem II, OEC23, 23 kDa subunit of oxygen evolving complex [PMID: 3468511]; orthologous to At5g11450; targeted to thylakoid lumen by TAT pathway	PsbP-like protein of thylakoid lumen	C	-	0.540721	-0.0779724	-0.231602	-0.218389	-0.649451	-0.887045	0	0	0.944444	0.868421	0.0760234	0.112899	0.947312	33253	2	2	579	0.179	0.346084	20382.9	22639.3	9408.57	24181.1	17033.1	13281.9	5690.29	5420.32	118037	0.172682	0.191797	0.0797084	0.20486	0.144302	0.112523	0.0482075	0.0459203
Cre03.g172000.t1.2	Cre03.g172000.t1.2	KAR1	-	3-oxoacy-[acyl-carrier-protein] reductase	C	-	0.569896	-0.0862153	-0.195305	-0.234555	-0.654946	-0.811229	0	0	0.944444	0.868421	0.0760234	0.107483	0.968662	33272	10	10	574	0.171897	0.35697	1.19754e+06	1.09365e+06	599117	1.0942e+06	981916	697546	349105	242187	6.25526e+06	0.191445	0.174837	0.0957781	0.174925	0.156974	0.111514	0.0558099	0.0387173
Cre02.g113200.t1.1	Cre02.g113200.t1.1	GLN1	glutamine synthetase (EC 6.3.1.2), CO2-responsive gene; glutamine synthetase, cytosolic isozyme (Glutamate--ammonia ligase) (GS1), CO2-responsive gene; identical to GLNA1_CHLRE cDNA [Swissprot Q42688), PMID: 8938407]	Glutamine synthetase	O	-	0.551404	-0.0572745	-0.261228	-0.298905	-0.65761	-0.858819	0	0	0.944444	0.868421	0.0760234	0.0780759	1.10748	55264	10	10	529	0.135489	0.430192	2.46847e+06	2.45273e+06	1.55047e+06	2.16669e+06	2.16349e+06	1.34407e+06	779036	476636	1.34016e+07	0.184193	0.183018	0.115693	0.161674	0.161435	0.100292	0.0581301	0.0355657
Cre07.g325400.t1.2	Cre07.g325400.t1.2	LEU3	Involved in branched chain amino acid biosynthesis (Leu Biosynthesis); probably chloroplastic; potential thioredoxin target [PMID: 15123830]	Isopropylmalate dehydrogenase	C	-	0.418831	-0.309782	-0.291192	-0.27298	-0.661022	-1.25556	0	0	0.944444	0.868421	0.0760234	0.0261748	1.58212	43127	9	9	385	0.0624115	0.687747	376739	282657	150816	350380	184611	144566	80439.2	76474.6	1.64668e+06	0.228786	0.171652	0.0915879	0.212779	0.112111	0.0877925	0.0488492	0.0464416
Cre01.g039300.t1.2	Cre01.g039300.t1.2	RB47	almost identical to T07933, polyadenylate-binding protein RB47 precursor, chloroplast-targeted [PMID: 9482869]; regulates translation of psbA; possibly controlled by RB60, a protein disulfide isomerase whose Volvox homolog is controlled by regA (regulator of somatic development)	Polyadenylate-binding protein RB47	O	-	0.370014	-0.315002	-0.422489	-0.395213	-0.664616	-1.43435	0	0	0.944444	0.868421	0.0760234	0.00678554	2.16842	70214	13	12	242	0.0257402	0.917053	1.1821e+06	1.08946e+06	631566	1.06929e+06	572336	411835	254218	231463	5.44227e+06	0.217207	0.200185	0.116048	0.196479	0.105165	0.0756734	0.0467117	0.0425305
Cre04.g211800.t1.2	Cre04.g211800.t1.2	RPL23	Cytosolic 60S large ribosomal subunit protein L23	Cytosolic 80S ribosomal protein L23	O	-	0.380023	-0.367228	-0.390855	-0.297737	-0.668502	-1.39584	0	0	0.944444	0.868421	0.0760234	0.00734864	2.13379	15095	7	6	254	0.0265592	0.908134	1.37991e+06	1.2236e+06	692699	1.12546e+06	592412	497491	348986	241451	6.10202e+06	0.226141	0.200524	0.11352	0.184441	0.0970846	0.0815289	0.0571919	0.0395691
Cre18.g749847.t1.1	Cre18.g749847.t1.1	DLD1	Dihydrolipoyl dehydrogenase, mitochondrial precursor; glycine cleavage system L protein (dihydrolipoamide dehydrogenase, EC 1.8.1.4), GCSL. Previously annotated as DLDH1.	Dihydrolipoyl dehydrogenase	M	-	0.424921	-0.266457	-0.267827	-0.330223	-0.670511	-1.23473	0	0	0.944444	0.868421	0.0760234	0.00691967	2.15991	52905	8	8	248	0.0256139	0.914919	460783	443072	311906	557448	249482	239137	145815	119040	2.52668e+06	0.182367	0.175357	0.123445	0.220625	0.098739	0.0946447	0.0577099	0.0471132
Cre08.g362900.t1.1	Cre08.g362900.t1.1	PSBP4	shows similarity to PSBP (OEE2, oxygen-evolving enhancer protein 2 of photosystem II, OEC23, 23 kDa subunit of oxygen evolving complex : PMID: 3468511); orthologous to At4g15510; targeted to thylakoid lumen by TAT pathway	PsbP-like protein anchored in thylakoid lumen	C	Pyrenoid	0.527206	-0.221598	-0.142275	-0.243614	-0.670537	-0.923562	1	0	1	0.868421	0.131579	0.125613	0.900966	29498	2	2	596	0.193478	0.32287	59397.1	38322.9	19643.1	40205.9	35658.9	27617.4	11209.8	8585.25	240640	0.246829	0.159254	0.0816284	0.167079	0.148183	0.114766	0.046583	0.0356767
Cre06.g275650.t1.2	Cre06.g275650.t1.2	RPN3	26S proteasome regulatory complex, lid subcomplex, non-ATPase subunit RPN3 (subunit 3) (PSD3) (PSMD3)	26S proteasome regulatory subunit	O	-	0.45808	-0.347773	-0.20262	-0.238266	-0.670833	-1.12633	0	0	1	0.868421	0.131579	0.0582988	1.23434	55247	2	2	486	0.11012	0.499621	10359.5	7630.94	3829.86	6760.62	4651.21	4785.84	2212.67	1442.62	41673.3	0.248589	0.183114	0.0919021	0.162229	0.111611	0.114842	0.0530958	0.0346175
Cre06.g259150.t1.2	Cre06.g259150.t1.2	EFG8	Putative mitochondrial translation factor Tu	Translation elongation factor Tu family protein	M	-	0.46366	-0.292328	-0.25572	-0.193946	-0.670951	-1.10886	0	0	1	0.868421	0.131579	0.0385099	1.41443	48219	7	6	428	0.0825982	0.598866	224692	187470	99280.4	179956	114620	104043	63521.1	38389.8	1.01197e+06	0.222034	0.185252	0.0981057	0.177827	0.113264	0.102812	0.0627695	0.0379356
Cre11.g480150.t1.2	Cre11.g480150.t1.2	RPS14	Cytosolic 40S small ribosomal subunit protein S14	Cytosolic 80S ribosomal protein S14	O	-	0.410486	-0.296831	-0.313752	-0.333242	-0.671961	-1.2846	0	0	1	0.868421	0.131579	0.0129273	1.88849	16349	7	7	312	0.038036	0.827428	3.6095e+06	3.12046e+06	1.8687e+06	3.41711e+06	1.82229e+06	1.51519e+06	867556	727275	1.69481e+07	0.212974	0.184119	0.11026	0.201622	0.107522	0.0894017	0.051189	0.042912
Cre12.g523300.t1.2	Cre12.g523300.t1.2	GTR22	similar to ribophorin I, an essential subunit of oligosaccharyltransferase (OST), a glycosyl transferase which is also known as dolichyl-diphosphooligosaccharide--protein glycosyltransferase [EC 2.4.1.119]; catalyses the transfer of an oligosaccharide from dolichol pyrophosphate to selected asparagine residues of nascent polypeptides	Glycosyltransferase	SP	-	0.537487	-0.141798	-0.225269	-0.268253	-0.671969	-0.895699	0	0	1	0.868421	0.131579	0.0973898	1.01149	66394	8	8	559	0.159935	0.379136	87897.5	84602.9	44113.3	65100.1	63413	50363.5	23785.7	13855.2	433131	0.202935	0.195329	0.101847	0.150301	0.146406	0.116278	0.0549157	0.0319885
Cre03.g204250.t1.2	Cre03.g204250.t1.2	SAH1	found in the flagellar proteome [PMID: 15998802]; ts-lethal mutant was isolated (PMID 29743196)	S-Adenosyl homocysteine hydrolase	O	-	0.503651	-0.03518	-0.242751	-0.215694	-0.675764	-0.989503	0	0	1	0.868421	0.131579	0.0557581	1.25369	53312	20	19	480	0.106637	0.510315	2.62058e+06	3.01207e+06	1.8519e+06	5.11282e+06	2.41667e+06	1.72232e+06	1.127e+06	1.07869e+06	1.8942e+07	0.138347	0.159015	0.0977666	0.269919	0.127582	0.0909258	0.0594972	0.0569469
Cre13.g564250.t1.2	Cre13.g564250.t1.2	EIF3A	putative Eukaryotic translation initiation factor 3 subunit 10 (eIF-3 theta)	Eukaryotic translation initiation factor 3, subunit A	O	-	0.365884	-0.405095	-0.39927	-0.328807	-0.676657	-1.45054	0	0	1	0.868421	0.131579	0.0111148	1.9541	116593	14	14	295	0.0345876	0.851997	337058	276808	154075	220755	132620	110385	72264.4	46478.7	1.35044e+06	0.249591	0.204976	0.114092	0.163469	0.098205	0.0817396	0.0535116	0.0344173
Cre12.g560300.t1.2	Cre12.g560300.t1.2	-	-	(1 of 1) PTHR24012:SF318 - RNA-BINDING (RRM/RBD/RNP MOTIFS) FAMILY PROTEIN	O	-	0.752147	0.0627006	-0.0280854	-0.119583	-0.679338	-0.410913	0	0	1	0.868421	0.131579	0.356782	0.447597	31390	3	3	755	0.433809	0.135274	62313.7	43558.2	25026.3	61467	71992	40830.5	19002.6	12861.8	337052	0.184879	0.129233	0.0742505	0.182366	0.213593	0.12114	0.0563789	0.0381598
Cre06.g254400.t1.1	Cre06.g254400.t1.1	FUM1	similarity to class I prokaryotic fumarase; predicted to be mitochondrial	Fumarate hydratase	M	-	0.495425	-0.278817	-0.192186	-0.0937406	-0.680623	-1.01326	0	0	1	0.868421	0.131579	0.0398045	1.40007	63905	8	8	433	0.0843892	0.591028	197799	192753	101851	230287	104089	123827	82077.6	48044.8	1.08073e+06	0.183024	0.178355	0.0942429	0.213085	0.0963142	0.114577	0.0759466	0.0444559
Cre16.g674800.t1.2	Cre16.g674800.t1.2	-	-	-	C	-	0.42678	-0.217765	-0.360118	-0.417208	-0.682733	-1.22844	0	0	1	0.868421	0.131579	0.0346293	1.46056	25558	2	2	417	0.0762343	0.623853	28010	28165.4	14612.5	21156.1	16964.8	12291.3	5591.36	4392.42	131184	0.213517	0.214702	0.11139	0.161271	0.129321	0.0936951	0.0426223	0.0334829
Cre13.g565850.t1.1	Cre13.g565850.t1.1	COPA1	Expressed Protein. Alpha-COP. Subunit of COP-I complex involved in vesicle trafficking.	Alpha subunit of COP-I complex	O	-	0.560665	-0.0349868	-0.248495	-0.299272	-0.685593	-0.83479	0	0	1	0.868421	0.131579	0.09845	1.00678	138080	23	23	562	0.160813	0.376682	764679	762598	435617	716654	705492	430329	218692	147814	4.18187e+06	0.182855	0.182358	0.104168	0.171372	0.168702	0.102903	0.0522951	0.0353464
Cre09.g397200.t1.2	Cre09.g397200.t1.2	CCT6	T-complex protein 1, zeta subunit (TCP-1-zeta) (CCT-zeta) (TCPF); subunit of cytosolic chaperonin complex; ts-lethal mutation block at S/M (29743196)	T-complex protein 1, zeta subunit	O	-	0.554789	-0.15394	-0.132656	-0.288236	-0.689852	-0.84999	0	0	1	0.868421	0.131579	0.100906	0.996084	60172	6	6	567	0.163371	0.371115	85662.3	75983.5	44958.5	70205.3	60096.6	55983.9	23151.4	14339	430380	0.199038	0.17655	0.104462	0.163124	0.139636	0.13008	0.0537928	0.033317
Cre02.g118950.t1.2	Cre02.g118950.t1.2	PRPS17	imported to chloroplast; Chloroplast small ribosomal subunit protein S17	Chloroplast ribosomal protein S17	C	-	0.466962	-0.275156	-0.226777	-0.291887	-0.691901	-1.09862	0	0	1	0.868421	0.131579	0.0469368	1.32849	11736	5	5	453	0.0951169	0.551674	787190	652651	378806	565541	417756	387172	193433	114964	3.49751e+06	0.225071	0.186604	0.108307	0.161698	0.119444	0.110699	0.0553058	0.0328703
Cre17.g697450.t1.2	Cre17.g697450.t1.2	-	-	(1 of 1) K15029 - translation initiation factor 3 subunit L (EIF3L)	O	-	0.553452	-0.00970121	-0.257951	-0.445628	-0.692278	-0.85347	0	0	1	0.868421	0.131579	0.0933358	1.02995	61139	11	11	553	0.154941	0.38882	1.48098e+06	1.4706e+06	1.02229e+06	1.21961e+06	1.44826e+06	811979	366391	247710	8.06782e+06	0.183566	0.18228	0.126712	0.15117	0.179511	0.100644	0.0454139	0.0307035
Cre10.g428650.t1.2	Cre10.g428650.t1.2	CDPKK1	null-allele mutant was isolated (PMID 29743196)	Calcium/calmodulin-dependent protein kinase	O	-	0.407505	-0.248141	-0.368701	-0.592626	-0.693949	-1.29511	0	0	1	0.868421	0.131579	0.0579821	1.23671	80578	2	2	485	0.109748	0.500928	20992.2	18708.9	9225.16	11109.2	11855.4	8004.74	2356.94	2247.67	84500.2	0.248428	0.221407	0.109173	0.131469	0.1403	0.0947304	0.0278927	0.0265996
Cre12.g509050.t1.1	Cre12.g509050.t1.1	PSBP3	similar to PSBP (oxygen-evolving enhancer protein 2, 23 kDa subunit of oxygen evolving complex of photosystem II, OEC 23 kDa subunit, 23 kDa thylakoid membrane protein, OEC23); precursor of chloroplast-localized protein, directed to thylakoid lumen by a TAT signal	PsbP-like protein of thylakoid lumen	C	-	0.521988	-0.124344	-0.200985	-0.332097	-0.694572	-0.937912	0	0	1	0.868421	0.131579	0.0757328	1.12072	23615	5	5	526	0.132172	0.437352	1.14783e+06	1.02273e+06	600160	1.05944e+06	862050	643840	279364	214046	5.82946e+06	0.196901	0.175442	0.102953	0.18174	0.147878	0.110446	0.0479227	0.0367179
Cre08.g359750.t1.2	Cre08.g359750.t1.2	RPS9	Cytosolic 40S small ribosomal subunit protein S9	Cytosolic 80S ribosomal protein S9	O	-	0.316829	-0.437471	-0.446176	-0.437837	-0.694749	-1.65823	0	0	1	0.868421	0.131579	0.00187505	2.72699	22117	12	12	150	0.0114753	0.990981	6.26514e+06	5.32894e+06	3.2965e+06	5.92486e+06	2.28802e+06	1.9075e+06	1.20286e+06	1.19654e+06	2.74104e+07	0.228568	0.194413	0.120265	0.216154	0.0834727	0.0695905	0.0438835	0.043653
Cre02.g095400.t1.2	Cre02.g095400.t1.2	-	-	(1 of 1) K14820 - ribosome biogenesis protein BRX1 (BRX1, BRIX1)	C	-	0.578358	-0.107064	-0.150425	-0.176676	-0.69765	-0.789965	0	0	1	0.868421	0.131579	0.11437	0.941686	39575	6	6	581	0.180709	0.343236	264862	226488	133583	250638	206994	160185	88935.2	50280.1	1.38196e+06	0.191656	0.163889	0.0966613	0.181363	0.149782	0.115911	0.0643542	0.0363831
Cre02.g076350.t1.2	Cre02.g076350.t1.2	ATPVB	Vacuolar ATP synthase subunit B, V-ATPase B, ATP synthase V-type alpha subunit	Vacuolar ATP synthase subunit B	O	-	0.518183	-0.165672	-0.22551	-0.21706	-0.699204	-0.948467	0	0	1	0.868421	0.131579	0.0717542	1.14415	55992	14	14	520	0.126674	0.450091	1.25287e+06	1.05885e+06	604045	1.0715e+06	855524	629979	366446	214185	6.0534e+06	0.206969	0.174919	0.099786	0.177009	0.141329	0.10407	0.0605355	0.0353826
Cre02.g118500.t1.1	Cre02.g118500.t1.1	COPB2	Expressed Protein. Beta'-COP (Beta-prime). Subunit of COP-I complex involved in vesicle trafficking.	Beta' subunit of COP-I complex	O	-	0.653858	-0.0428176	-0.115199	-0.159977	-0.699786	-0.612951	0	0	1	0.868421	0.131579	0.222379	0.652907	108352	15	15	676	0.301988	0.21031	406190	321454	171414	319995	368054	246559	118596	63878.9	2.01614e+06	0.201469	0.15944	0.0850207	0.158717	0.182554	0.122292	0.0588231	0.0316838
Cre17.g734450.t1.2	Cre17.g734450.t1.2	PRPL19	imported to chloroplast; Chloroplast large ribosomal subunit protein L19	Chloroplast ribosomal protein L19	C	-	0.52032	-0.170433	-0.197961	-0.22546	-0.699994	-0.942529	0	0	1	0.868421	0.131579	0.0616059	1.21038	16643	6	6	492	0.114948	0.486402	1.57273e+06	1.32094e+06	837025	1.4231e+06	1.06224e+06	837378	498056	283949	7.83541e+06	0.200721	0.168586	0.106826	0.181624	0.135569	0.106871	0.0635648	0.0362393
Cre02.g089100.t1.2	Cre02.g089100.t1.2	COPD1	Expressed Protein. Delta-COP. Subunit of COP-I protein complex.	Delta subunit of COP-I complex	O	-	0.873291	0.103804	0.0542869	-0.0510926	-0.705343	-0.195465	0	0	1	0.868421	0.131579	0.481557	0.317353	56083	5	5	808	0.547115	0.0976682	133454	110494	68184.3	122340	169487	125206	60616.6	24111.6	813893	0.16397	0.13576	0.0837754	0.150315	0.208242	0.153836	0.0744773	0.029625
Cre01.g016050.t1.2	Cre01.g016050.t1.2	PRP8	Central component of the spliceosome, which may play a role in aligning the pre-mRNA 5' and 3' exons for ligation. Interacts with U5 snRNA, and with pre-mRNA 5' splice sites in B spliceosomes and 3' splice sites in C spliceosomes. Part of the U5 snRNP complex, and of U5.4/6 and U5.U4atac/U6atac snRNP complexes in U2- and U12-dependent spliceosomes, respectively. ts-lethal mutant isolated (PMID 29…	Splicing factor, component of the U5 snRNP and of the spliceosome	O	-	0.557541	-0.149567	-0.22043	-0.175253	-0.705429	-0.842851	0	0	1	0.868421	0.131579	0.127952	0.892952	279242	5	5	600	0.195767	0.318916	99687.7	91854.4	47068.1	67522.4	70643.8	55293	31439.4	13305.1	476814	0.20907	0.192642	0.0987138	0.141612	0.148158	0.115964	0.0659363	0.0279042
Cre13.g587050.t1.2	Cre13.g587050.t1.2	ERF1	eukaryotic peptide release factor 1; eRF/aRF subunit (eRF1);gi 18250310 gb AAL17660.1	Eukaryotic release factor	O	-	0.345525	-0.354845	-0.482483	-0.411073	-0.70645	-1.53314	0	0	1	0.868421	0.131579	0.0283986	1.5467	49539	3	3	393	0.0663356	0.669488	31790.6	29226.9	10959.5	20470.9	14042.8	9622.75	4253.22	4024.27	124391	0.25557	0.23496	0.0881054	0.164569	0.112892	0.077359	0.0341924	0.0323518
Cre06.g273600.t1.2	Cre06.g273600.t1.2	RPS27A	Cytosolic 40S small ribosomal subunit protein S27a	Cytosolic 80S ribosomal protein S27a	O	-	0.323889	-0.43671	-0.465119	-0.409675	-0.70784	-1.62643	0	0	1	0.868421	0.131579	0.00865297	2.06283	19782	2	2	270	0.0294201	0.887944	2.46614e+06	2.12232e+06	1.05076e+06	1.65784e+06	902212	727264	409101	324866	9.66052e+06	0.255281	0.21969	0.108769	0.17161	0.0933917	0.0752821	0.0423478	0.0336282
Cre03.g192850.t1.2	Cre03.g192850.t1.2	-	-	(1 of 1) 2.3.1.193 - tRNA(Met) cytidine acetyltransferase	O	-	0.497695	-0.156842	-0.273471	-0.221755	-0.709562	-1.00667	0	0	1	0.868421	0.131579	0.0623691	1.20503	118809	9	8	495	0.115666	0.483457	223406	213936	108787	208731	155687	113976	65286.3	40740.3	1.13055e+06	0.197608	0.189232	0.096225	0.184628	0.137709	0.100815	0.0577475	0.0360358
Cre03.g198850.t1.2;Cre03.g198863.t1.1	Cre03.g198850.t1.2	TL19	weak similarity to PsbP, the oxygen evolution enhancer of Photosystem II (OEE2)	Thylakoid llumen protein	C	-	0.57154	-0.0601253	-0.202363	-0.273176	-0.710339	-0.807074	0	0	1	0.868421	0.131579	0.119774	0.921638	26710	5	5	587	0.187312	0.333152	141110	135389	74151.5	124628	122866	84961.4	39531.6	24281.5	746919	0.188922	0.181264	0.0992765	0.166856	0.164497	0.113749	0.0529262	0.0325089
Cre12.g495951.t1.1	Cre12.g495951.t1.1	CYN20-3	Peptidyl-prolyl cis-trans isomerase (rotamase), cyclophilin type; similar to ROC4 (AtCYP2-3) which binds thioredoxin m; probably directed to chloroplast stroma (by homology)	Cyclophilin	C	-	0.421613	-0.24567	-0.302513	-0.368701	-0.71062	-1.24601	0	0	1	0.868421	0.131579	0.0209574	1.67866	21384	6	6	365	0.0527092	0.73564	1.56228e+06	1.29709e+06	816762	1.46856e+06	887338	646333	349458	285939	7.31376e+06	0.213609	0.177349	0.111675	0.200794	0.121324	0.0883722	0.0477808	0.039096
Cre17.g698450.t1.2	Cre17.g698450.t1.2	-	-	(1 of 3) 1.5.1.5//3.5.4.9 - Methylenetetrahydrofolate dehydrogenase (NADP(+)) // Methenyltetrahydrofolate cyclohydrolase	O	-	0.800391	0.123505	-0.0203597	0.000367383	-0.712161	-0.321223	0	0	1	0.868421	0.131579	0.399701	0.398264	38419	2	2	778	0.471627	0.120053	18790.3	18956.3	11869.6	25110.8	24971.1	18088.2	11879.6	4871.91	134538	0.139665	0.1409	0.0882248	0.186645	0.185607	0.134447	0.0882995	0.0362122
Cre03.g198950.t1.2	Cre03.g198950.t1.2	CGL30	-	Conserved in the Green Lineage	C	-	0.980595	0.163639	0.0670255	-0.00751098	-0.712636	-0.0282706	0	0	1	0.868421	0.131579	0.610326	0.214438	28880	9	9	835	0.670993	0.0742578	453689	404760	207667	371486	661297	472306	204106	71995.7	2.84731e+06	0.15934	0.142156	0.0729346	0.130469	0.232254	0.165878	0.071684	0.0252855
Cre03.g203850.t1.2	Cre03.g203850.t1.2	ATS1	ATP-sulfurylase; catalyses the synthesis of adenosine-phosphosulphate (APS) from ATP and inorganic sulphate; Genbank entry U57088	ATP-sulfurylase	C	-	0.332671	-0.415299	-0.375851	-0.340903	-0.721903	-1.58783	0	0	1	0.868421	0.131579	0.0113451	1.94519	50490	5	5	299	0.034832	0.848786	96089.2	68005.4	37123.2	108739	36929.6	28621.5	16933.3	20629.2	413070	0.232622	0.164634	0.0898714	0.263245	0.0894028	0.0692897	0.0409938	0.0499411
Cre13.g561850.t1.1	Cre13.g561850.t1.1	FRK2	-	Fructokinase	C	-	0.495014	-0.120436	-0.249833	-0.280769	-0.724884	-1.01446	0	0	1	0.868421	0.131579	0.0409584	1.38766	41825	23	23	437	0.0860408	0.584236	5.92362e+07	5.42842e+07	3.69127e+07	6.6209e+07	4.48902e+07	3.0538e+07	1.93378e+07	1.24748e+07	3.23883e+08	0.182894	0.167604	0.113969	0.204423	0.1386	0.0942871	0.0597062	0.0385164
Cre02.g143050.t1.2	Cre02.g143050.t1.2	RPP2	Cytosolic 80S ribosomal protein P2; Cytosolic 60S large ribosomal subunit protein P2	Acidic ribosomal protein P2	O	-	0.39965	-0.24431	-0.405338	-0.46598	-0.725222	-1.32319	0	0	1	0.868421	0.131579	0.0325783	1.48707	10873	3	3	409	0.073122	0.63806	260720	232727	130991	167033	148547	91518.4	44798.2	31447.1	1.10778e+06	0.235353	0.210084	0.118246	0.150781	0.134094	0.0826142	0.0404396	0.0283874
Cre02.g087450.t1.2	Cre02.g087450.t1.2	-	-	(1 of 4) PTHR16255:SF4 - SPORULATION PROTEIN RMD8	O	-	0.73558	0.0911874	-0.167609	-0.0340948	-0.726676	-0.443046	0	0	1	0.868421	0.131579	0.313326	0.504004	40966	3	3	735	0.391337	0.154061	29015.4	28933.6	14166	28313.4	35794.5	19669.5	13096.4	5312.71	174302	0.166467	0.165997	0.081273	0.162439	0.20536	0.112848	0.0751366	0.03048
Cre05.g234637.t1.1	Cre05.g234637.t1.1	-	-	(1 of 1) K02957 - small subunit ribosomal protein S15Ae (RP-S15Ae, RPS15A)	O	-	0.394427	-0.291331	-0.390645	-0.303266	-0.728134	-1.34217	0	0	1	0.868421	0.131579	0.0108682	1.96384	14886	8	7	291	0.0342851	0.855464	4.68757e+06	4.22307e+06	2.60006e+06	4.18377e+06	2.39671e+06	1.71784e+06	1.29335e+06	782409	2.18848e+07	0.214193	0.192968	0.118807	0.191172	0.109515	0.0784949	0.0590983	0.0357513
Cre02.g142687.t1.1	Cre02.g142687.t1.1	FAP332	Similar to ADP-ribosylation factor 1	Flagellar Associated Protein 332	O	-	0.350049	-0.340337	-0.421498	-0.393767	-0.728919	-1.51437	0	0	1	0.868421	0.131579	0.00560152	2.25169	20631	8	8	231	0.0222606	0.93607	1.14149e+06	994951	600449	1.11875e+06	521357	376968	242499	208840	5.2053e+06	0.219294	0.191142	0.115353	0.214925	0.100159	0.0724199	0.0465868	0.0401206
Cre02.g115200.t1.2	Cre02.g115200.t1.2	RPL27A	Cytosolic 60S large ribosomal subunit protein L27a	Cytosolic 80S ribosomal protein L27a	O	-	0.470556	-0.226552	-0.277295	-0.252639	-0.728983	-1.08756	0	0	1	0.868421	0.131579	0.056257	1.24982	16495	6	6	482	0.107145	0.508177	2.57452e+06	2.29028e+06	1.19972e+06	1.95275e+06	1.52807e+06	1.20947e+06	670562	364471	1.17898e+07	0.218368	0.194259	0.101758	0.16563	0.129609	0.102586	0.0568762	0.030914
Cre16.g683793.t1.1	Cre16.g683793.t1.1	-	-	(1 of 1) K14843 - pescadillo (PES1, NOP7)	O	-	0.412265	-0.225496	-0.382182	-0.322498	-0.730168	-1.27836	0	0	1	0.868421	0.131579	0.0185178	1.73241	89876	3	3	351	0.0484311	0.760903	68553.4	62579.7	36343.1	66314.3	40788.1	25956.8	17295.1	12343.5	330174	0.207628	0.189535	0.110073	0.200847	0.123535	0.0786156	0.0523818	0.0373849
Cre06.g299000.t1.2	Cre06.g299000.t1.2	PRPL21	imported to chloroplast; Chloroplast large ribosomal subunit protein L21	Chloroplast ribosomal protein L21	C	-	0.513712	-0.139829	-0.335051	-0.138384	-0.733558	-0.960969	0	0	1	0.868421	0.131579	0.0867165	1.0619	19586	2	2	547	0.145531	0.405737	559509	566524	269622	445245	405488	261919	196052	82232.1	2.78659e+06	0.200786	0.203303	0.096757	0.159781	0.145514	0.0939927	0.0703556	0.0295099
Cre10.g420750.t1.2	Cre10.g420750.t1.2	RPL30	Cytosolic 60S large ribosomal subunit protein L30	Cytosolic 80S ribosomal protein L30	O	-	0.386469	-0.312168	-0.367569	-0.345866	-0.736614	-1.37158	0	0	1	0.868421	0.131579	0.0130928	1.88297	12221	6	6	315	0.0381563	0.825261	3.99428e+06	3.54912e+06	2.08967e+06	3.3905e+06	1.94658e+06	1.52248e+06	942348	621799	1.80568e+07	0.221207	0.196554	0.115728	0.187769	0.107803	0.0843164	0.0521881	0.0344357
Cre16.g651750.t1.2	Cre16.g651750.t1.2	TSI	-	isoleucyl-tRNA synthetase	O	-	0.502816	-0.154074	-0.210512	-0.331968	-0.738629	-0.991897	0	0	1	0.868421	0.131579	0.0554406	1.25617	130816	14	12	478	0.106474	0.511686	598102	499600	372982	503769	419470	307688	173668	91960.9	2.96724e+06	0.201568	0.168372	0.1257	0.169777	0.141367	0.103695	0.0585285	0.0309921
Cre12.g549750.t1.2	Cre12.g549750.t1.2	FAP4	Ser-/Thr-kinase domain; homology to casein kinase 1 of higher plants and animals where it is involved in phosphorylation of components of the circadian clock; found in the flagellar proteome [PMID: 15998802]	Flagellar Associated Protein 4	O	-	0.472222	-0.167293	-0.294847	-0.344768	-0.741301	-1.08246	0	0	1	0.868421	0.131579	0.0587676	1.23086	38579	8	8	488	0.110551	0.497701	296245	232031	137607	230348	201538	117679	62211.9	41791	1.31945e+06	0.224521	0.175854	0.104291	0.174578	0.152744	0.0891881	0.0471498	0.031673
Cre06.g278215.t1.1	Cre06.g278215.t1.1	-	-	(1 of 1) 3.1.2.4 - 3-hydroxyisobutyryl-CoA hydrolase	O	-	0.407177	-0.300205	-0.336834	-0.319407	-0.743437	-1.29627	0	0	1	0.868421	0.131579	0.0334929	1.47505	43625	4	4	412	0.0746275	0.631633	91515.1	71951.4	37231.4	66616.4	45844.5	33128.7	17844.4	12026.6	376159	0.243288	0.191279	0.0989779	0.177097	0.121876	0.0880712	0.0474385	0.0319723
Cre03.g163700.t1.2	Cre03.g163700.t1.2	-	-	-	O	-	0.695507	0.0187876	-0.142228	-0.114438	-0.745776	-0.523864	0	0	1	0.868421	0.131579	0.259936	0.585134	86919	4	4	706	0.33799	0.183552	23515.2	27212.2	15066.7	19350.6	24554.8	19612.6	11576.5	3474.7	144363	0.162889	0.188498	0.104366	0.134041	0.17009	0.135856	0.0801904	0.0240692
Cre06.g273300.t1.2	Cre06.g273300.t1.2	TST1	-	Threonyl-tRNA synthetase	O	-	1.3945	1.0421	0.0955262	-0.0102251	-0.745973	0.479745	0	0	1	0.868421	0.131579	0.761253	0.118471	79924	2	2	862	0.810707	0.0584364	1705.86	10766.6	4069.81	10796.3	18795.3	13415.5	3975.11	1937.77	65462.2	0.0260587	0.164471	0.0621704	0.164924	0.287116	0.204935	0.0607237	0.0296013
Cre03.g180800.t1.1	Cre03.g180800.t1.1	HDA16	Histone deacetylase complex, SIN3 component, ChromDB SNT3401	Histone deacetylase	C	-	0.436067	-0.174606	-0.393787	-0.5458	-0.750415	-1.19738	0	0	1	0.868421	0.131579	0.0732949	1.13493	134128	3	3	522	0.128898	0.445067	23807.6	21624.2	11653.6	11927.6	15926.1	8732.77	3316.36	2119.04	99107.4	0.240221	0.218189	0.117586	0.12035	0.160696	0.0881143	0.0334623	0.0213812
Cre03.g158750.t1.1	Cre03.g158750.t1.1	HEL14	-	DEAD/DEAH box helicase	M	-	0.181312	-0.776831	-0.724844	-0.700219	-0.752949	-2.46346	0	0	1	0.868421	0.131579	5.4659e-05	4.26234	61690	3	3	48	0.00104535	1	36909.6	36899.1	21549.6	28007.7	6170.33	6952.98	4297.55	4946.84	145734	0.253268	0.253195	0.14787	0.192184	0.0423398	0.0477102	0.0294891	0.0339444
Cre04.g214500.t1.1	Cre04.g214500.t1.1	IDH3	NADP specific isocitrate dehydrogenase (EC 1.1.1.42), mitochondrial precursor; similar to mammalian mitochondrial ICDH (e.g., GenBank XP_536192), predicted by Target-P to have an organellar targeting sequence (mitochondrial)	Isocitrate dehydrogenase, NADP-dependent	M	-	0.367987	-0.338892	-0.341197	-0.325461	-0.753117	-1.44227	0	0	1	0.868421	0.131579	0.0113298	1.94578	49481	14	14	298	0.0349017	0.848999	776335	644473	364190	860923	355760	293770	172134	152001	3.61959e+06	0.214482	0.178052	0.100616	0.237851	0.0982874	0.0811613	0.0475563	0.0419941
Cre09.g389430.t1.1	Cre09.g389430.t1.1	-	-	(1 of 1) PTHR11538:SF40 - PHENYLALANINE--TRNA LIGASE ALPHA SUBUNIT	O	-	0.310205	-0.492603	-0.383524	-0.307944	-0.753812	-1.6887	0	0	1	0.868421	0.131579	0.011046	1.95679	55969	3	3	294	0.0344906	0.85296	23790.5	17465.7	8232.36	26685.8	7652.45	7222.07	4051.16	4704.02	99804.1	0.238372	0.175	0.0824852	0.267382	0.0766747	0.0723625	0.0405912	0.0471325
Cre02.g091700.t1.2	Cre02.g091700.t1.2	RIB72	-	Protofilament ribbon protein of flagellar microtubules	O	-	0.357125	-0.370423	-0.336747	-0.465406	-0.757042	-1.4855	0	0	1	0.868421	0.131579	0.0210034	1.67771	72169	2	2	366	0.0526806	0.735183	22543.4	13751.6	8827.69	15638.8	9607.19	6332.95	3023.02	2736.28	82460.9	0.273383	0.166765	0.107053	0.189651	0.116506	0.0767994	0.0366601	0.0331828
Cre02.g082250.t1.1;Cre02.g082200.t1.1;Cre02.g082150.t1.1	Cre02.g082250.t1.1	HSK2	putative homoserine kinase (EC:2.7.1.39), based on similarity to Arabidopsis homoserine kinase (GenBank AAD33097); Target-P predicts mitochondrial targeting sequence; predicted as plastidic based on homology; closely related to nearby HSK1	Homoserine kinase	C	-	0.411532	-0.258916	-0.302295	-0.291392	-0.761351	-1.28092	0	0	1	0.868421	0.131579	0.0142458	1.84631	36761	24	24	327	0.0399927	0.810532	3.62796e+08	3.28121e+08	2.07981e+08	4.19029e+08	1.9987e+08	1.63583e+08	1.06324e+08	7.25926e+07	1.8603e+09	0.195021	0.176381	0.1118	0.225248	0.10744	0.0879338	0.0571544	0.0390221
Cre10.g459250.t1.2	Cre10.g459250.t1.2	RPL35A	Cytosolic 60S large ribosomal subunit protein L35a	Cytosolic 80S ribosomal protein L35a	O	-	0.432252	-0.214617	-0.305645	-0.365101	-0.762427	-1.21006	0	0	1	0.868421	0.131579	0.0308853	1.51025	12108	6	6	404	0.0701801	0.650367	3.86327e+06	3.46627e+06	2.09193e+06	3.47576e+06	2.35689e+06	1.71482e+06	902498	600650	1.84721e+07	0.209141	0.187649	0.113248	0.188163	0.127592	0.0928329	0.0488574	0.0325167
Cre09.g388200.t1.1	Cre09.g388200.t1.1	RPL10	Cytosolic 60S large ribosomal subunit protein L10	Cytosolic 80S ribosomal protein L10	O	-	0.39079	-0.330545	-0.359295	-0.297914	-0.762591	-1.35553	0	0	1	0.868421	0.131579	0.0251723	1.59908	26620	7	7	381	0.0606514	0.69637	2.18281e+06	1.80618e+06	928387	1.62939e+06	1.0197e+06	789707	467536	281470	9.10518e+06	0.239733	0.198368	0.101963	0.178952	0.111991	0.0867316	0.0513484	0.0309132
Cre12.g489153.t1.1	Cre12.g489153.t1.1	RPL31	Cytosolic 60S large ribosomal subunit protein L31	Cytosolic 80S ribosomal protein L31	O	-	0.417683	-0.247902	-0.382739	-0.28083	-0.763411	-1.25952	0	0	1	0.868421	0.131579	0.0359131	1.44475	18686	3	3	424	0.0777554	0.615325	851427	741298	371719	662085	481111	307082	194708	114157	3.72359e+06	0.228658	0.199082	0.0998281	0.177808	0.129206	0.0824693	0.0522905	0.0306578
Cre06.g258700.t1.1	Cre06.g258700.t1.1	PYC1	Pyruvate carboxylase [EC:6.4.1.1]; a biotin-dependent enzyme; catalyses the ATP-dependent carboxylation of pyruvate to oxaloacetate; enzyme is essential in gluconeogenesis	Pyruvate carboxylase	O	-	0.524793	-0.0753916	-0.231486	-0.293111	-0.765193	-0.93018	0	0	1	0.868421	0.131579	0.069662	1.157	103386	61	61	515	0.124174	0.457104	1.25758e+09	1.16035e+09	7.84772e+08	1.29419e+09	1.05717e+09	6.8093e+08	3.99606e+08	2.22232e+08	6.85683e+09	0.183406	0.169225	0.114451	0.188745	0.154177	0.0993068	0.0582786	0.0324103
Cre06.g295450.t1.2	Cre06.g295450.t1.2	HPR1	Putative hydroxypyruvate reductase, catalyzing the NADH-dependent conversion of hydroxypyruvate to glycerate; contains sequence nearly identical to Chlamydomonas HPR (GenBank AAW29979); predicted by Target-P to be organelle targeted	Hydroxypyruvate reductase	M	Non chloroplastic	0.400324	-0.250161	-0.419135	-0.308102	-0.765763	-1.32076	0	1	1	0.894737	0.105263	0.0110018	1.95854	45116	2	2	293	0.0344697	0.853582	460007	418834	320667	418166	258585	159554	157743	71710.9	2.26527e+06	0.20307	0.184894	0.141558	0.184599	0.114152	0.0704349	0.0696357	0.0316567
Cre16.g672750.t1.2	Cre16.g672750.t1.2	-	-	(1 of 2) K14944 - RNA-binding protein Nova (NOVA)	O	-	0.466617	-0.156241	-0.249575	-0.42902	-0.767605	-1.09969	0	0	1	0.894737	0.105263	0.052976	1.27592	35432	6	6	472	0.103034	0.52261	203250	167753	108481	178885	141837	94426.6	40395.5	30547	965574	0.210496	0.173734	0.112349	0.185263	0.146894	0.0977932	0.0418358	0.0316361
Cre06.g279150.t1.2	Cre06.g279150.t1.2	TSD2	EC 6.1.1.12; aspartate-tRNA ligase, similar to eukaryotic aspartyl t-RNA synthetases (e.g., Medicago: GenBank ABE93908); probably cytosolic, based on Target-P	Aspartyl-tRNA synthetase	O	-	1.26181	0.206568	0.280998	0.149388	-0.771462	0.33549	0	0	1	0.894737	0.105263	0.902613	0.0444985	60686	2	2	896	0.924775	0.0513542	8667.85	5754.4	3260.11	6611.83	13946.9	10990	4598.54	1119.08	54948.8	0.157744	0.104723	0.05933	0.120327	0.253817	0.200005	0.0836878	0.0203658
Cre03.g213537.t1.1	Cre03.g213537.t1.1	-	-	(1 of 1) K01527 - nascent polypeptide-associated complex subunit beta (EGD1, BTF3)	C	-	0.638659	-0.0733516	-0.110025	-0.112064	-0.775406	-0.646883	0	0	1	0.894737	0.105263	0.209448	0.678924	17182	3	3	665	0.289133	0.221072	49438.1	45811.1	23729.7	41746.2	41755.2	35558.7	18332.8	7001.82	263374	0.187711	0.17394	0.0900989	0.158506	0.15854	0.135012	0.0696074	0.0265851
Cre06.g257150.t1.2	Cre06.g257150.t1.2	RPL37A	Cytosolic 60S large ribosomal subunit protein L37a	Cytosolic 80S ribosomal protein L37a	O	-	0.386509	-0.351046	-0.29008	-0.4008	-0.775771	-1.37142	0	0	1	0.894737	0.105263	0.0219458	1.65865	10499	2	2	371	0.0543024	0.725963	136629	89917	65492.7	91989.9	60883.2	46106.4	26025.1	15415.9	532459	0.2566	0.168871	0.123	0.172764	0.114343	0.0865915	0.0488772	0.0289523
Cre17.g701650.t1.2	Cre17.g701650.t1.2	RPL27	Cytosolic 60S large ribosomal subunit protein L27	Cytosolic 80S ribosomal protein L27	O	-	0.368428	-0.341422	-0.369866	-0.386449	-0.776843	-1.44055	0	0	1	0.894737	0.105263	0.015926	1.79789	15313	6	6	336	0.0435121	0.790123	5.75131e+06	4.57556e+06	2.72441e+06	4.38854e+06	2.62026e+06	1.95245e+06	1.11898e+06	733629	2.38651e+07	0.240992	0.191726	0.114159	0.183889	0.109794	0.0818116	0.0468878	0.0307406
Cre03.g145127.t1.1	Cre03.g145127.t1.1	DHC13	contains unusual N-terminal domain with IG and kelch repeats	Outer Arm Dynein Heavy Chain alpha	O	-	0.605793	-0.153334	-0.0724416	-0.210354	-0.778953	-0.723104	0	0	1	0.894737	0.105263	0.193489	0.713344	507757	12	12	654	0.271594	0.235713	104516	71981.8	43860.2	63444.3	73425.9	60922.9	27022	10554.6	455728	0.229339	0.157949	0.0962421	0.139215	0.161118	0.133683	0.0592941	0.0231598
Cre06.g280950.t1.2	Cre06.g280950.t1.2	PYK2	Putative Pyruvate Kinase; EC 2.7.1.40; catalyses the final step in glycolysis, which is the conversion of phosphoenolpyruvate to pyruvate with concomitant phosphorylation of ADP to ATP; probably cytosolic	Pyruvate kinase	O	-	0.555256	-0.106514	-0.22882	-0.141219	-0.784927	-0.848776	0	0	1	0.894737	0.105263	0.12745	0.894659	79041	6	6	598	0.195651	0.319757	121554	113538	56409.1	104934	95116.5	67037.9	40750.2	17218.3	616558	0.197149	0.184148	0.0914903	0.170194	0.15427	0.108729	0.066093	0.0279265
Cre06.g284750.t1.2	Cre06.g284750.t1.2	EFG3	Similar to GSPT1: Eukaryotic peptide chain release factor GTP-binding subunit ERF3A (Homo sapiens). Similarity to yeast Hbs1p which plays a role in nonsense-mediated decay	Translation elongation factor Tu family protein	C	-	0.34917	-0.326916	-0.450691	-0.500575	-0.785574	-1.518	0	0	1	0.894737	0.105263	0.0207472	1.68304	63429	6	6	364	0.0523241	0.737738	204545	162008	98313.2	121281	96354.8	57391.1	31048.2	19870.9	790812	0.258652	0.204863	0.124319	0.153362	0.121843	0.0725724	0.0392612	0.0251272
Cre09.g416050.t1.2	Cre09.g416050.t1.2	AGS1	argininosuccinate synthase (EC 6.3.4.5); similar to prokaryotic argininosuccinate synthases, such as that from Magnetococcus (GenBank EAN29055); Target-P predicts organelle (weakly mitochondrial) targeting. This corresponds to the C. reinhardtii ARG8 locus: Loppes, R., and Heindricks, R. (1986) Arch. Microbiol. 143, 348-352.	Argininosuccinate synthase	C	-	0.379791	-0.324366	-0.32065	-0.363435	-0.786075	-1.39672	0	0	1	0.894737	0.105263	0.0195166	1.7096	49218	16	15	357	0.0501854	0.750314	1.92119e+06	1.45685e+06	854556	1.70808e+06	910342	696250	370088	279533	8.19689e+06	0.23438	0.177732	0.104254	0.208381	0.111059	0.0849408	0.0451498	0.0341023
Cre01.g002300.t1.2	Cre01.g002300.t1.2	CYN19-2	Peptidyl-prolyl cis-trans isomerase (rotamase), cyclophilin type; identical to AF5226 CYP1; cytosolic; similar to At4g38740 (ROC1, AtCYP18-3) and At2g21130+ (AtCYP19-2); found in the flagellar proteome; Similar to Radial Spoke Protein RSP12	Cyclophilin	O	-	0.26427	-0.43065	-0.600591	-0.527271	-0.793311	-1.91991	0	0	1	0.894737	0.105263	0.0010286	2.98775	18653	6	5	115	0.0082109	0.997993	2.40982e+06	2.22089e+06	1.3931e+06	2.64136e+06	893994	557103	413726	425124	1.09551e+07	0.219972	0.202726	0.127165	0.241107	0.0816052	0.0508532	0.0377655	0.038806
Cre12.g515650.t1.2	Cre12.g515650.t1.2	EIF3K	putative Eukaryotic translation initiation factor 3 subunit 11 (eIF-3 p25) (eIF3k); null-allele mutant was isolated (PMID 29743196)	Eukaryotic translation initiation factor 3, subunit K	O	-	0.316643	-0.352351	-0.453341	-0.599738	-0.794412	-1.65907	0	0	1	0.894737	0.105263	0.0104331	1.98159	24519	6	6	289	0.0331404	0.861653	231702	224424	125326	187979	102939	79018.4	31499.4	30178.6	1.01307e+06	0.228713	0.22153	0.123709	0.185555	0.101611	0.0779993	0.0310931	0.0297893
[truncated: 134 more rows]

## Sheet: Supp Data 3 - Localization
Supplemental Data, Lau et al., (2023). TurboID to determine the pyrenoid proxiome. Plant Cell.
Supplemental Data Set S3. Localization of proteins based on fluorescence tagging/immunofluorescence obtained from the literature.
Gene Identifier	Gene name	Source	Localization	Classification	TP	FP
[truncated: 158 more rows]

## Sheet: Supp Data 4 - Pyrenoid MS
Supplemental Data, Lau et al., (2023). TurboID to determine the pyrenoid proxiome. Plant Cell.
[truncated: 835 more rows]
[truncated: 1 more columns]

[truncated: 5 more sheets: Supp Data 5 - Pyrenoid proxiome, Supp Data 6 - HC-pyrenoid prox, Supp Data 7 - Pertubations, Supp Data 8 - Statistics, Supp Data 9 - Oligos]
